# Supplementary material for: Rapid reprogramming and stabilization of homoeolog expression bias in hexaploid wheat biparental populations
Source: Genome Biol. 2025 May 28;26:147. doi: 10.1186/s13059-025-03598-3 (PMC12121048; doi:10.1186/s13059-025-03598-3)
Supplement: Supplementary file 2 — Additional file 2: Table S1. Gene Ontology enrichment of triads in F5 lines in groups classified by calculating bias distance between F5 lines and parental lines. Table S2. Summary of triad expression data in PxC F5 lines, homoeologs associated with change in triad expression and bias distance calculated between F5 lines and parental lines. Table S3. Summary of triad expression data in PxW F5 lines, homoeologs associated with change in triad expression and bias distance calculated between F5 lines and parental lines. Table S4. Selected eQTLs identified in the PxC population, their association to specific traits and identified rice orthologs. [file 13059_2025_3598_MOESM2_ESM.xlsx]

## Sheet: Table S1
Table S1. Gene Ontology enrichment of triads in F5 lines in groups classified by calculating bias distance between F5 lines and parental lines.
category	over_represented_pvalue	under_represented_pvalue	numDEInCat	numInCat	term	ontology	over_rep_padj	pattern
GO:0015979	7.42966e-34	1	172	541	photosynthesis	BP	6.53532e-31	Conserved_PxC
GO:0006098	7.62101e-32	1	168	528	pentose-phosphate shunt	BP	5.95878e-29	Conserved_PxC
GO:0010207	4.94944e-27	1	128	389	photosystem II assembly	BP	3.16629e-24	Conserved_PxC
GO:0010027	1.48024e-25	1	168	576	thylakoid membrane organization	BP	8.68037e-23	Conserved_PxC
GO:0019288	5.42736e-23	1	179	671	isopentenyl diphosphate biosynthetic process, methylerythritol 4-phosphate pathway	BP	2.72802e-20	Conserved_PxC
GO:0009773	2.22377e-22	1	60	129	photosynthetic electron transport in photosystem I	BP	1.04325e-19	Conserved_PxC
GO:0009853	1.9171e-18	1	120	442	photorespiration	BP	8.43163e-16	Conserved_PxC
GO:0009657	1.02382e-17	1	72	204	plastid organization	BP	4.23801e-15	Conserved_PxC
GO:0006364	3.32877e-17	1	176	727	rRNA processing	BP	1.23287e-14	Conserved_PxC
GO:0019252	5.48771e-15	1	144	579	starch biosynthetic process	BP	1.93085e-12	Conserved_PxC
GO:0080129	1.03633e-14	1	98	361	proteasome core complex assembly	BP	3.47269e-12	Conserved_PxC
GO:0000023	2.35928e-13	1	111	429	maltose metabolic process	BP	7.21836e-11	Conserved_PxC
GO:0006412	4.81286e-13	1	280	1519	translation	BP	1.41117e-10	Conserved_PxC
GO:0051788	3.12896e-12	1	130	574	response to misfolded protein	BP	8.46864e-10	Conserved_PxC
GO:0019684	4.15256e-12	1	78	288	photosynthesis, light reaction	BP	1.08228e-09	Conserved_PxC
GO:0009637	1.18338e-11	1	108	435	response to blue light	BP	2.97408e-09	Conserved_PxC
GO:0071258	1.79812e-11	1	12	12	cellular response to gravity	BP	4.36322e-09	Conserved_PxC
GO:0010218	2.74535e-11	1	99	396	response to far red light	BP	6.23195e-09	Conserved_PxC
GO:0034660	3.13702e-11	1	66	220	ncRNA metabolic process	BP	6.69308e-09	Conserved_PxC
GO:0006096	3.13872e-11	1	161	766	glycolytic process	BP	6.69308e-09	Conserved_PxC
GO:0019253	3.55629e-11	1	24	46	reductive pentose-phosphate cycle	BP	6.95156e-09	Conserved_PxC
GO:0046686	7.58741e-11	1	350	1993	response to cadmium ion	BP	1.44304e-08	Conserved_PxC
GO:0015995	8.51203e-11	1	90	358	chlorophyll biosynthetic process	BP	1.53588e-08	Conserved_PxC
GO:0009902	8.91812e-11	1	75	272	chloroplast relocation	BP	1.56892e-08	Conserved_PxC
GO:0035304	7.57527e-10	1	78	308	regulation of protein dephosphorylation	BP	1.21153e-07	Conserved_PxC
GO:0019344	8.98652e-10	1	118	543	cysteine biosynthetic process	BP	1.40529e-07	Conserved_PxC
GO:0009735	1.74691e-09	1	185	962	response to cytokinin	BP	2.6724e-07	Conserved_PxC
GO:0016117	3.24456e-09	1	75	296	carotenoid biosynthetic process	BP	4.65959e-07	Conserved_PxC
GO:0043085	3.80814e-09	1	79	320	positive regulation of catalytic activity	BP	5.35958e-07	Conserved_PxC
GO:0006635	4.16263e-09	1	106	473	fatty acid beta-oxidation	BP	5.74362e-07	Conserved_PxC
GO:0006000	7.16349e-09	1	12	15	fructose metabolic process	BP	9.16535e-07	Conserved_PxC
GO:1902600	9.61893e-09	1	59	221	proton transmembrane transport	BP	1.16704e-06	Conserved_PxC
GO:0016226	2.13298e-08	1	63	246	iron-sulfur cluster assembly	BP	2.46062e-06	Conserved_PxC
GO:0006094	2.94625e-08	1	115	530	gluconeogenesis	BP	3.29092e-06	Conserved_PxC
GO:0015711	3.6388e-08	1	9	9	organic anion transport	BP	4.00098e-06	Conserved_PxC
GO:1904659	4.322e-08	1	30	81	glucose transmembrane transport	BP	4.67906e-06	Conserved_PxC
GO:0016560	5.77079e-08	1	11	14	protein import into peroxisome matrix, docking	BP	6.15289e-06	Conserved_PxC
GO:0048573	8.7481e-08	1	108	517	photoperiodism, flowering	BP	9.053e-06	Conserved_PxC
GO:0000103	1.22612e-07	1	27	78	sulfate assimilation	BP	1.2326e-05	Conserved_PxC
GO:0008299	2.15929e-07	1	30	87	isoprenoid biosynthetic process	BP	2.05337e-05	Conserved_PxC
GO:0006511	2.27437e-07	1	202	1132	ubiquitin-dependent protein catabolic process	BP	2.13396e-05	Conserved_PxC
GO:0006631	3.61452e-07	1	48	177	fatty acid metabolic process	BP	3.21967e-05	Conserved_PxC
GO:0010182	3.8052e-07	1	79	331	sugar mediated signaling pathway	BP	3.34715e-05	Conserved_PxC
GO:0006662	4.49387e-07	1	30	97	glycerol ether metabolic process	BP	3.81005e-05	Conserved_PxC
GO:0032968	4.83992e-07	1	18	37	positive regulation of transcription elongation from RNA polymerase II promoter	BP	4.05459e-05	Conserved_PxC
GO:0006487	7.15765e-07	1	73	297	protein N-linked glycosylation	BP	5.92569e-05	Conserved_PxC
GO:0009769	7.3339e-07	1	17	40	photosynthesis, light harvesting in photosystem II	BP	6.00101e-05	Conserved_PxC
GO:0009052	8.21041e-07	1	9	12	pentose-phosphate shunt, non-oxidative branch	BP	6.64099e-05	Conserved_PxC
GO:0043248	8.61881e-07	1	52	207	proteasome assembly	BP	6.89211e-05	Conserved_PxC
GO:0016973	8.96196e-07	1	15	27	poly(A)+ mRNA export from nucleus	BP	7.08599e-05	Conserved_PxC
GO:0015996	1.16142e-06	1	42	150	chlorophyll catabolic process	BP	9.08104e-05	Conserved_PxC
GO:0006623	1.46766e-06	0.999999	87	415	protein targeting to vacuole	BP	0.000109871	Conserved_PxC
GO:0030388	1.55163e-06	1	9	12	fructose 1,6-bisphosphate metabolic process	BP	0.000112565	Conserved_PxC
GO:0046740	2.18717e-06	1	9	12	transport of virus in host, cell to cell	BP	0.000149428	Conserved_PxC
GO:0048015	2.24123e-06	1	12	18	phosphatidylinositol-mediated signaling	BP	0.000150295	Conserved_PxC
GO:1902290	2.24258e-06	1	15	31	positive regulation of defense response to oomycetes	BP	0.000150295	Conserved_PxC
GO:0009073	2.32398e-06	0.999999	45	174	aromatic amino acid family biosynthetic process	BP	0.00015284	Conserved_PxC
GO:0018298	2.66689e-06	0.999999	32	106	protein-chromophore linkage	BP	0.000173172	Conserved_PxC
GO:0009790	2.68235e-06	0.999999	49	190	embryo development	BP	0.000173172	Conserved_PxC
GO:0007033	3.06747e-06	0.999999	54	210	vacuole organization	BP	0.00019126	Conserved_PxC
GO:0000394	3.33005e-06	0.999999	78	361	RNA splicing, via endonucleolytic cleavage and ligation	BP	0.000205558	Conserved_PxC
GO:0018206	3.49786e-06	1	6	6	peptidyl-methionine modification	BP	0.000211228	Conserved_PxC
GO:0043686	3.49786e-06	1	6	6	co-translational protein modification	BP	0.000211228	Conserved_PxC
GO:0070455	3.82024e-06	1	6	6	positive regulation of heme biosynthetic process	BP	0.000227822	Conserved_PxC
GO:0009661	4.01079e-06	1	6	6	chromoplast organization	BP	0.00023388	Conserved_PxC
GO:0090042	4.42542e-06	1	6	6	tubulin deacetylation	BP	0.000239552	Conserved_PxC
GO:0032956	4.4694e-06	1	6	6	regulation of actin cytoskeleton organization	BP	0.000240085	Conserved_PxC
GO:0010155	4.68513e-06	0.999998	42	161	regulation of proton transport	BP	0.000245083	Conserved_PxC
GO:0045333	4.87502e-06	0.999999	18	45	cellular respiration	BP	0.000252246	Conserved_PxC
GO:0006783	5.69901e-06	0.999998	27	87	heme biosynthetic process	BP	0.000290608	Conserved_PxC
GO:0000375	6.03835e-06	1	6	6	RNA splicing, via transesterification reactions	BP	0.000301361	Conserved_PxC
GO:0010422	6.66347e-06	0.999998	21	60	regulation of brassinosteroid biosynthetic process	BP	0.000325631	Conserved_PxC
GO:0009987	7.25878e-06	0.999999	15	33	cellular process	BP	0.000347483	Conserved_PxC
GO:0043153	7.47421e-06	1	6	6	entrainment of circadian clock by photoperiod	BP	0.000355378	Conserved_PxC
GO:0008380	7.80502e-06	0.999996	69	310	RNA splicing	BP	0.000368617	Conserved_PxC
GO:0009768	9.30701e-06	0.999998	20	59	photosynthesis, light harvesting in photosystem I	BP	0.000430878	Conserved_PxC
GO:0010364	9.7157e-06	1	6	6	regulation of ethylene biosynthetic process	BP	0.000446859	Conserved_PxC
GO:0006120	1.17617e-05	0.999999	9	15	mitochondrial electron transport, NADH to ubiquinone	BP	0.00053745	Conserved_PxC
GO:0016049	1.30422e-05	0.999993	85	397	cell growth	BP	0.000592117	Conserved_PxC
GO:0043161	1.54148e-05	0.999991	105	553	proteasome-mediated ubiquitin-dependent protein catabolic process	BP	0.000690917	Conserved_PxC
GO:0010942	1.55275e-05	0.999999	9	15	positive regulation of cell death	BP	0.000691564	Conserved_PxC
GO:0006790	1.64923e-05	0.999996	18	51	sulfur compound metabolic process	BP	0.000725276	Conserved_PxC
GO:0042754	1.66685e-05	0.999996	21	63	negative regulation of circadian rhythm	BP	0.000725276	Conserved_PxC
GO:0043687	1.78934e-05	0.99999	76	355	post-translational protein modification	BP	0.000763127	Conserved_PxC
GO:0034599	1.97283e-05	0.999993	30	112	cellular response to oxidative stress	BP	0.000836315	Conserved_PxC
GO:0010499	2.00768e-05	0.999995	20	59	proteasomal ubiquitin-independent protein catabolic process	BP	0.000840955	Conserved_PxC
GO:0006810	2.03011e-05	0.999984	388	2418	transport	BP	0.000845317	Conserved_PxC
GO:0042593	2.21297e-05	0.999998	9	15	glucose homeostasis	BP	0.000910681	Conserved_PxC
GO:0045116	2.94296e-05	0.999995	12	27	protein neddylation	BP	0.00117668	Conserved_PxC
GO:0009765	2.95985e-05	0.999991	23	77	photosynthesis, light harvesting	BP	0.00117675	Conserved_PxC
GO:0010255	3.35637e-05	0.999994	13	30	glucose mediated signaling pathway	BP	0.00131401	Conserved_PxC
GO:0010264	3.42463e-05	0.999985	39	159	myo-inositol hexakisphosphate biosynthetic process	BP	0.00133144	Conserved_PxC
GO:0002181	3.52172e-05	0.99999	21	74	cytoplasmic translation	BP	0.00136167	Conserved_PxC
GO:0045454	3.58188e-05	0.999981	66	341	cell redox homeostasis	BP	0.00137736	Conserved_PxC
GO:0009423	4.72319e-05	0.999992	12	27	chorismate biosynthetic process	BP	0.00174016	Conserved_PxC
GO:0009820	5.3968e-05	0.999995	9	15	alkaloid metabolic process	BP	0.00195759	Conserved_PxC
GO:0006002	5.6142e-05	0.999985	18	52	fructose 6-phosphate metabolic process	BP	0.00201567	Conserved_PxC
GO:0010196	5.79615e-05	0.999986	16	45	nonphotochemical quenching	BP	0.00207043	Conserved_PxC
GO:0009793	6.05107e-05	0.999953	371	2266	embryo development ending in seed dormancy	BP	0.00215058	Conserved_PxC
GO:0051049	6.125e-05	0.999987	15	39	regulation of transport	BP	0.00216591	Conserved_PxC
GO:0006144	8.98827e-05	0.999996	6	8	purine nucleobase metabolic process	BP	0.00307041	Conserved_PxC
GO:0019628	8.98827e-05	0.999996	6	8	urate catabolic process	BP	0.00307041	Conserved_PxC
GO:0015986	0.000105493	0.999954	36	147	proton motive force-driven ATP synthesis	BP	0.00358625	Conserved_PxC
GO:0016311	0.000107985	0.999938	74	367	dephosphorylation	BP	0.00365333	Conserved_PxC
GO:2000030	0.000108882	0.999987	9	18	regulation of response to red or far red light	BP	0.00366603	Conserved_PxC
GO:0019632	0.000133879	0.999983	9	18	shikimate metabolic process	BP	0.00442305	Conserved_PxC
GO:0006672	0.000145572	0.999981	9	18	ceramide metabolic process	BP	0.00474255	Conserved_PxC
GO:0006625	0.000149957	0.999974	11	25	protein targeting to peroxisome	BP	0.00486288	Conserved_PxC
GO:0033169	0.000152084	0.999983	9	15	histone H3-K9 demethylation	BP	0.00489398	Conserved_PxC
GO:0007623	0.000154632	0.9999	108	579	circadian rhythm	BP	0.00494613	Conserved_PxC
GO:0010501	0.000162684	0.999929	35	139	RNA secondary structure unwinding	BP	0.00513572	Conserved_PxC
GO:0010206	0.000163479	0.999968	12	30	photosystem II repair	BP	0.00513572	Conserved_PxC
GO:0018230	0.000165059	0.999952	18	56	peptidyl-L-cysteine S-palmitoylation	BP	0.0051623	Conserved_PxC
GO:0019941	0.000166436	0.999921	41	172	modification-dependent protein catabolic process	BP	0.00517309	Conserved_PxC
GO:0016192	0.000166874	0.999888	129	721	vesicle-mediated transport	BP	0.00517309	Conserved_PxC
GO:0032784	0.000171223	0.99998	9	15	regulation of DNA-templated transcription, elongation	BP	0.00528462	Conserved_PxC
GO:0042823	0.000175827	0.999976	9	19	pyridoxal phosphate biosynthetic process	BP	0.00540302	Conserved_PxC
GO:0032456	0.000186683	0.999975	9	18	endocytic recycling	BP	0.00568696	Conserved_PxC
GO:0071470	0.000187797	0.999938	21	73	cellular response to osmotic stress	BP	0.00569624	Conserved_PxC
GO:0006464	0.000193526	0.999918	32	124	cellular protein modification process	BP	0.00581983	Conserved_PxC
GO:0006413	0.00022061	0.999876	63	309	translational initiation	BP	0.00644164	Conserved_PxC
GO:0050992	0.000224427	0.999987	6	9	dimethylallyl diphosphate biosynthetic process	BP	0.00651179	Conserved_PxC
GO:0006006	0.000226158	0.999932	18	58	glucose metabolic process	BP	0.00651179	Conserved_PxC
GO:0048193	0.000229386	0.999856	93	494	Golgi vesicle transport	BP	0.00653519	Conserved_PxC
GO:0045038	0.000234913	0.999967	9	19	protein import into chloroplast thylakoid membrane	BP	0.00666567	Conserved_PxC
GO:0006446	0.000247388	0.999909	24	86	regulation of translational initiation	BP	0.00688591	Conserved_PxC
GO:0006793	0.000251482	0.999985	6	9	phosphorus metabolic process	BP	0.00688591	Conserved_PxC
GO:0016120	0.000253943	0.999948	12	30	carotene biosynthetic process	BP	0.00691921	Conserved_PxC
GO:0090503	0.000257614	0.999923	18	56	RNA phosphodiester bond hydrolysis, exonucleolytic	BP	0.00691921	Conserved_PxC
GO:1904143	0.000267629	0.999984	6	9	positive regulation of carotenoid biosynthetic process	BP	0.00708291	Conserved_PxC
GO:0006896	0.000288217	0.999912	18	57	Golgi to vacuole transport	BP	0.00756784	Conserved_PxC
GO:0005980	0.000296465	0.999958	9	18	glycogen catabolic process	BP	0.00771088	Conserved_PxC
GO:0006457	0.000296952	0.999791	150	913	protein folding	BP	0.00771088	Conserved_PxC
GO:0048831	0.000302335	0.999926	14	38	regulation of shoot system development	BP	0.00776472	Conserved_PxC
GO:0009750	0.000313393	0.999802	90	492	response to fructose	BP	0.0079329	Conserved_PxC
GO:0019427	0.000333328	0.999979	6	9	acetyl-CoA biosynthetic process from acetate	BP	0.0083478	Conserved_PxC
GO:0006833	0.000335366	0.999795	78	424	water transport	BP	0.0083478	Conserved_PxC
GO:0045014	0.000335715	0.999978	6	9	carbon catabolite repression of transcription by glucose	BP	0.0083478	Conserved_PxC
GO:0030835	0.000342973	0.99995	9	18	negative regulation of actin filament depolymerization	BP	0.00846842	Conserved_PxC
GO:0051315	0.000358434	0.999977	6	9	attachment of mitotic spindle microtubules to kinetochore	BP	0.0087885	Conserved_PxC
GO:0019408	0.000402221	0.99991	12	33	dolichol biosynthetic process	BP	0.00972656	Conserved_PxC
GO:1904159	4.44006e-07	1	3	6	megasporocyte differentiation	BP	0.000470647	DFB_PxC
GO:0090359	5.23791e-07	1	3	6	negative regulation of abscisic acid biosynthetic process	BP	0.000470647	DFB_PxC
GO:0055129	6.01936e-07	1	3	6	L-proline biosynthetic process	BP	0.000470647	DFB_PxC
GO:0070682	7.03654e-07	1	3	6	proteasome regulatory particle assembly	BP	0.000495162	DFB_PxC
GO:0008037	8.93112e-07	1	3	6	cell recognition	BP	0.000510563	DFB_PxC
GO:0019058	8.93112e-07	1	3	6	viral life cycle	BP	0.000510563	DFB_PxC
GO:0006900	9.43203e-07	1	3	6	vesicle budding from membrane	BP	0.000510563	DFB_PxC
GO:0031990	1.17712e-06	1	3	6	mRNA export from nucleus in response to heat stress	BP	0.000517713	DFB_PxC
GO:0010115	2.70063e-06	1	3	9	regulation of abscisic acid biosynthetic process	BP	0.000882086	DFB_PxC
GO:0015882	2.73858e-06	1	3	9	L-ascorbic acid transmembrane transport	BP	0.000882086	DFB_PxC
GO:0023052	3.13374e-06	1	3	9	signaling	BP	0.000882086	DFB_PxC
GO:0034402	4.5185e-06	1	3	9	recruitment of 3'-end processing factors to RNA polymerase II holoenzyme complex	BP	0.00117765	DFB_PxC
GO:0010028	7.54037e-06	1	3	12	xanthophyll cycle	BP	0.00185334	DFB_PxC
GO:0006696	8.23307e-06	1	3	12	ergosterol biosynthetic process	BP	0.00190104	DFB_PxC
GO:0010271	8.37463e-06	1	3	15	regulation of chlorophyll catabolic process	BP	0.00190104	DFB_PxC
GO:0043489	9.5023e-06	1	3	12	RNA stabilization	BP	0.00203954	DFB_PxC
GO:0010495	9.76566e-06	1	3	16	siRNA-mediated long-distance post-transcriptional gene silencing	BP	0.00203954	DFB_PxC
GO:0010529	1.49119e-05	1	3	15	negative regulation of transposition	BP	0.00291487	DFB_PxC
GO:0006152	2.17486e-05	1	3	15	purine nucleoside catabolic process	BP	0.00413634	DFB_PxC
GO:0045948	2.51433e-05	1	3	15	positive regulation of translational initiation	BP	0.00465615	DFB_PxC
GO:0015798	2.81076e-05	1	3	18	myo-inositol transport	BP	0.00494483	DFB_PxC
GO:0006621	3.58634e-05	1	3	18	protein retention in ER lumen	BP	0.00590929	DFB_PxC
GO:0006282	4.69665e-05	0.999999	3	22	regulation of DNA repair	BP	0.00718485	DFB_PxC
GO:0009860	5.88936e-05	0.999987	12	910	pollen tube growth	BP	0.00863405	DFB_PxC
GO:0006011	5.8245e-11	1	9	14	UDP-glucose metabolic process	BP	1.36623e-07	DFO_a_PxC
GO:0000023	3.73166e-09	1	39	429	maltose metabolic process	BP	5.25193e-06	DFO_a_PxC
GO:0010207	1.81421e-08	1	36	389	photosystem II assembly	BP	1.41851e-05	DFO_a_PxC
GO:0019252	2.63137e-08	1	45	579	starch biosynthetic process	BP	1.85169e-05	DFO_a_PxC
GO:0000413	4.6674e-08	1	18	118	protein peptidyl-prolyl isomerization	BP	2.56336e-05	DFO_a_PxC
GO:0071474	5.66724e-08	1	6	9	cellular hyperosmotic response	BP	2.56336e-05	DFO_a_PxC
GO:0090279	5.66724e-08	1	6	9	regulation of calcium ion import	BP	2.56336e-05	DFO_a_PxC
GO:0006730	2.50992e-07	1	15	93	one-carbon metabolic process	BP	7.67926e-05	DFO_a_PxC
GO:0009637	5.14804e-07	1	35	435	response to blue light	BP	0.000139334	DFO_a_PxC
GO:0035304	2.80167e-06	0.999999	27	308	regulation of protein dephosphorylation	BP	0.00056952	DFO_a_PxC
GO:0080129	2.81719e-06	0.999999	30	361	proteasome core complex assembly	BP	0.00056952	DFO_a_PxC
GO:0051170	2.83263e-06	1	6	15	import into nucleus	BP	0.00056952	DFO_a_PxC
GO:0032544	3.23355e-06	1	9	39	plastid translation	BP	0.000614986	DFO_a_PxC
GO:0019288	3.46497e-06	0.999999	45	671	isopentenyl diphosphate biosynthetic process, methylerythritol 4-phosphate pathway	BP	0.000625205	DFO_a_PxC
GO:0010155	3.91801e-06	0.999999	18	161	regulation of proton transport	BP	0.000649167	DFO_a_PxC
GO:0044206	4.20653e-06	1	6	15	UMP salvage	BP	0.000649167	DFO_a_PxC
GO:0044211	4.20653e-06	1	6	15	CTP salvage	BP	0.000649167	DFO_a_PxC
GO:0060776	4.30391e-06	1	6	15	simple leaf morphogenesis	BP	0.000649167	DFO_a_PxC
GO:0033356	4.35189e-06	1	6	15	UDP-L-arabinose metabolic process	BP	0.000649167	DFO_a_PxC
GO:0015689	4.45553e-06	1	6	15	molybdate ion transport	BP	0.000649167	DFO_a_PxC
GO:0006812	5.15291e-06	0.999998	24	278	cation transport	BP	0.000725221	DFO_a_PxC
GO:0006096	1.04214e-05	0.999995	48	766	glycolytic process	BP	0.00134146	DFO_a_PxC
GO:0043161	1.05061e-05	0.999996	38	553	proteasome-mediated ubiquitin-dependent protein catabolic process	BP	0.00134146	DFO_a_PxC
GO:0098655	1.0845e-05	0.999996	35	496	cation transmembrane transport	BP	0.00134146	DFO_a_PxC
GO:0010027	1.10276e-05	0.999995	39	576	thylakoid membrane organization	BP	0.00134146	DFO_a_PxC
GO:0051262	1.10809e-05	0.999999	7	27	protein tetramerization	BP	0.00134146	DFO_a_PxC
GO:0010218	1.12471e-05	0.999996	30	396	response to far red light	BP	0.00134146	DFO_a_PxC
GO:0032790	1.20631e-05	1	5	11	ribosome disassembly	BP	0.0014148	DFO_a_PxC
GO:0051781	1.32934e-05	0.999999	6	18	positive regulation of cell division	BP	0.00149799	DFO_a_PxC
GO:0032456	1.3411e-05	0.999999	6	18	endocytic recycling	BP	0.00149799	DFO_a_PxC
GO:0010964	1.453e-05	1	3	3	regulation of heterochromatin assembly by small RNA	BP	0.00158445	DFO_a_PxC
GO:0006094	1.72471e-05	0.999993	36	530	gluconeogenesis	BP	0.00158445	DFO_a_PxC
GO:0018208	1.993e-05	0.999997	9	48	peptidyl-proline modification	BP	0.00158445	DFO_a_PxC
GO:0006364	2.08533e-05	0.99999	45	727	rRNA processing	BP	0.00158445	DFO_a_PxC
GO:0009651	2.35917e-05	0.999984	161	3668	response to salt stress	BP	0.00158445	DFO_a_PxC
GO:0009877	2.41714e-05	1	3	3	nodulation	BP	0.00158445	DFO_a_PxC
GO:0006808	2.4343e-05	0.999997	9	49	regulation of nitrogen utilization	BP	0.00158445	DFO_a_PxC
GO:0019684	2.58676e-05	0.999991	24	288	photosynthesis, light reaction	BP	0.00158445	DFO_a_PxC
GO:0051205	2.89108e-05	0.999998	6	20	protein insertion into membrane	BP	0.00158445	DFO_a_PxC
GO:0046398	3.00393e-05	1	3	3	UDP-glucuronate metabolic process	BP	0.00158445	DFO_a_PxC
GO:0052573	3.00393e-05	1	3	3	UDP-D-galactose metabolic process	BP	0.00158445	DFO_a_PxC
GO:0006231	3.0998e-05	1	3	3	dTMP biosynthetic process	BP	0.00158445	DFO_a_PxC
GO:0071076	3.13423e-05	1	3	3	RNA 3' uridylation	BP	0.00158445	DFO_a_PxC
GO:0071763	3.18404e-05	1	3	3	nuclear membrane organization	BP	0.00158445	DFO_a_PxC
GO:0019276	3.24713e-05	1	3	3	UDP-N-acetylgalactosamine metabolic process	BP	0.00158445	DFO_a_PxC
GO:0046167	3.25263e-05	1	3	3	glycerol-3-phosphate biosynthetic process	BP	0.00158445	DFO_a_PxC
GO:0090410	3.27813e-05	1	3	3	malonate catabolic process	BP	0.00158445	DFO_a_PxC
GO:0043144	3.28345e-05	1	3	3	sno(s)RNA processing	BP	0.00158445	DFO_a_PxC
GO:0035998	3.29631e-05	1	3	3	7,8-dihydroneopterin 3'-triphosphate biosynthetic process	BP	0.00158445	DFO_a_PxC
GO:0097339	3.38911e-05	1	3	3	glycolate transmembrane transport	BP	0.00158445	DFO_a_PxC
GO:1901975	3.38911e-05	1	3	3	glycerate transmembrane transport	BP	0.00158445	DFO_a_PxC
GO:0080180	3.43036e-05	1	3	3	2-methylguanosine metabolic process	BP	0.00158445	DFO_a_PxC
GO:0010092	3.43919e-05	1	3	3	specification of animal organ identity	BP	0.00158445	DFO_a_PxC
GO:0048506	3.43919e-05	1	3	3	regulation of timing of meristematic phase transition	BP	0.00158445	DFO_a_PxC
GO:0070481	3.4444e-05	1	3	3	nuclear-transcribed mRNA catabolic process, non-stop decay	BP	0.00158445	DFO_a_PxC
GO:0070651	3.4444e-05	1	3	3	nonfunctional rRNA decay	BP	0.00158445	DFO_a_PxC
GO:0070966	3.4444e-05	1	3	3	nuclear-transcribed mRNA catabolic process, no-go decay	BP	0.00158445	DFO_a_PxC
GO:0071025	3.4444e-05	1	3	3	RNA surveillance	BP	0.00158445	DFO_a_PxC
GO:0043461	3.44467e-05	1	3	3	proton-transporting ATP synthase complex assembly	BP	0.00158445	DFO_a_PxC
GO:1903428	3.44477e-05	1	3	3	positive regulation of reactive oxygen species biosynthetic process	BP	0.00158445	DFO_a_PxC
GO:0036503	3.44492e-05	1	3	3	ERAD pathway	BP	0.00158445	DFO_a_PxC
GO:0033542	3.44495e-05	1	3	3	fatty acid beta-oxidation, unsaturated, even number	BP	0.00158445	DFO_a_PxC
GO:1902975	3.44495e-05	1	3	3	mitotic DNA replication initiation	BP	0.00158445	DFO_a_PxC
GO:0042304	3.44495e-05	1	3	3	regulation of fatty acid biosynthetic process	BP	0.00158445	DFO_a_PxC
GO:2000013	3.44495e-05	1	3	3	regulation of arginine biosynthetic process via ornithine	BP	0.00158445	DFO_a_PxC
GO:0048870	3.44495e-05	1	3	3	cell motility	BP	0.00158445	DFO_a_PxC
GO:1905421	3.44495e-05	1	3	3	regulation of plant organ morphogenesis	BP	0.00158445	DFO_a_PxC
GO:0030010	3.57828e-05	0.999998	6	21	establishment of cell polarity	BP	0.00163509	DFO_a_PxC
GO:0006352	3.6991e-05	0.999993	12	95	DNA-templated transcription, initiation	BP	0.00167939	DFO_a_PxC
GO:1902584	3.86231e-05	0.999997	6	21	positive regulation of response to water deprivation	BP	0.00174225	DFO_a_PxC
GO:0019509	3.94464e-05	0.999997	6	21	L-methionine salvage from methylthioadenosine	BP	0.00176805	DFO_a_PxC
GO:0006366	4.24273e-05	0.999986	21	250	transcription by RNA polymerase II	BP	0.00188963	DFO_a_PxC
GO:0015995	4.29576e-05	0.999984	27	358	chlorophyll biosynthetic process	BP	0.00190121	DFO_a_PxC
GO:0019344	4.45007e-05	0.99998	36	543	cysteine biosynthetic process	BP	0.00194504	DFO_a_PxC
GO:0006833	5.71361e-05	0.999977	30	424	water transport	BP	0.00248189	DFO_a_PxC
GO:0010183	9.43558e-05	0.999979	12	102	pollen tube guidance	BP	0.00399989	DFO_a_PxC
GO:0009266	9.93387e-05	0.999956	33	505	response to temperature stimulus	BP	0.00418591	DFO_a_PxC
GO:0010499	0.000103874	0.999983	9	59	proteasomal ubiquitin-independent protein catabolic process	BP	0.00433984	DFO_a_PxC
GO:0043085	0.000106302	0.99996	24	320	positive regulation of catalytic activity	BP	0.00440029	DFO_a_PxC
GO:0061077	0.000109129	0.999976	12	105	chaperone-mediated protein folding	BP	0.00449087	DFO_a_PxC
GO:0051788	0.000118743	0.999945	36	574	response to misfolded protein	BP	0.0048581	DFO_a_PxC
GO:0043248	0.000120201	0.999962	18	207	proteasome assembly	BP	0.00488933	DFO_a_PxC
GO:0015977	0.000125696	0.999989	6	27	carbon fixation	BP	0.00508345	DFO_a_PxC
GO:0009926	0.000128032	0.999955	21	278	auxin polar transport	BP	0.00514836	DFO_a_PxC
GO:0009853	0.000133277	0.999943	30	442	photorespiration	BP	0.00532883	DFO_a_PxC
GO:1902358	0.000155115	0.999985	6	27	sulfate transmembrane transport	BP	0.00616692	DFO_a_PxC
GO:0046654	0.000169876	0.999984	6	27	tetrahydrofolate biosynthetic process	BP	0.00667829	DFO_a_PxC
GO:0009902	0.00017949	0.999935	21	272	chloroplast relocation	BP	0.00701708	DFO_a_PxC
GO:0006206	0.000185341	0.999982	6	27	pyrimidine nucleobase metabolic process	BP	0.00716616	DFO_a_PxC
GO:0043097	0.000185341	0.999982	6	27	pyrimidine nucleoside salvage	BP	0.00716616	DFO_a_PxC
GO:0090213	0.000214274	0.999996	3	6	regulation of radial pattern formation	BP	0.00815051	DFO_a_PxC
GO:0030163	0.000218358	0.99992	21	274	protein catabolic process	BP	0.00826119	DFO_a_PxC
GO:0051127	0.000229705	0.999996	3	6	positive regulation of actin nucleation	BP	0.00862084	DFO_a_PxC
GO:0009854	0.0002389	0.999975	6	28	oxidative photosynthetic carbon pathway	BP	0.0087846	DFO_a_PxC
GO:0052543	0.000239479	0.999956	9	70	callose deposition in cell wall	BP	0.0087846	DFO_a_PxC
GO:0034660	0.000242019	0.999919	18	220	ncRNA metabolic process	BP	0.0088243	DFO_a_PxC
GO:0006007	0.000262713	0.999905	20	259	glucose catabolic process	BP	0.0094342	DFO_a_PxC
GO:0006098	0.000262769	0.999877	33	528	pentose-phosphate shunt	BP	0.0094342	DFO_a_PxC
GO:0034660	1.6379e-09	1	27	220	ncRNA metabolic process	BP	2.1437e-06	DFO_b_PxC
GO:0006364	1.8278e-09	1	54	727	rRNA processing	BP	2.1437e-06	DFO_b_PxC
GO:0080129	1.00467e-08	1	33	361	proteasome core complex assembly	BP	6.42717e-06	DFO_b_PxC
GO:0035304	3.01841e-08	1	30	308	regulation of protein dephosphorylation	BP	1.77004e-05	DFO_b_PxC
GO:1904030	3.28572e-08	1	6	9	negative regulation of cyclin-dependent protein kinase activity	BP	1.77859e-05	DFO_b_PxC
GO:0000023	1.20864e-07	1	36	429	maltose metabolic process	BP	5.31575e-05	DFO_b_PxC
GO:0009902	1.69842e-07	1	27	272	chloroplast relocation	BP	7.03045e-05	DFO_b_PxC
GO:0006730	1.83233e-07	1	15	93	one-carbon metabolic process	BP	7.16338e-05	DFO_b_PxC
GO:0000272	2.98879e-07	1	21	173	polysaccharide catabolic process	BP	0.000100869	DFO_b_PxC
GO:0019252	6.40664e-07	1	42	579	starch biosynthetic process	BP	0.000183101	DFO_b_PxC
GO:0006833	6.50492e-07	1	33	424	water transport	BP	0.000183101	DFO_b_PxC
GO:0015986	8.32304e-07	1	18	147	proton motive force-driven ATP synthesis	BP	0.000225266	DFO_b_PxC
GO:0033356	2.8442e-06	1	6	15	UDP-L-arabinose metabolic process	BP	0.00069846	DFO_b_PxC
GO:0032482	3.03552e-06	1	12	82	Rab protein signal transduction	BP	0.00069846	DFO_b_PxC
GO:0000413	3.20837e-06	0.999999	15	118	protein peptidyl-prolyl isomerization	BP	0.00070554	DFO_b_PxC
GO:0015689	3.52526e-06	1	6	15	molybdate ion transport	BP	0.000729625	DFO_b_PxC
GO:0044206	4.18369e-06	1	6	15	UMP salvage	BP	0.000817794	DFO_b_PxC
GO:0044211	4.18369e-06	1	6	15	CTP salvage	BP	0.000817794	DFO_b_PxC
GO:0051170	4.4424e-06	1	6	15	import into nucleus	BP	0.000836871	DFO_b_PxC
GO:0010027	4.53618e-06	0.999998	39	576	thylakoid membrane organization	BP	0.000836871	DFO_b_PxC
GO:0000301	5.56137e-06	1	6	15	retrograde transport, vesicle recycling within Golgi	BP	0.000939878	DFO_b_PxC
GO:0019684	5.58373e-06	0.999998	24	288	photosynthesis, light reaction	BP	0.000939878	DFO_b_PxC
GO:0000478	5.60962e-06	0.999999	9	42	endonucleolytic cleavage involved in rRNA processing	BP	0.000939878	DFO_b_PxC
GO:0006621	8.57114e-06	1	6	18	protein retention in ER lumen	BP	0.0013112	DFO_b_PxC
GO:0006816	1.00133e-05	0.999996	30	393	calcium ion transport	BP	0.00146799	DFO_b_PxC
GO:2000067	1.07201e-05	0.999999	6	18	regulation of root morphogenesis	BP	0.0015294	DFO_b_PxC
GO:0019344	1.08668e-05	0.999996	36	543	cysteine biosynthetic process	BP	0.0015294	DFO_b_PxC
GO:0010218	1.31295e-05	0.999995	29	396	response to far red light	BP	0.00180948	DFO_b_PxC
GO:0032456	1.42063e-05	0.999999	6	18	endocytic recycling	BP	0.00188622	DFO_b_PxC
GO:0048511	1.63441e-05	0.999997	12	87	rhythmic process	BP	0.00202134	DFO_b_PxC
GO:0032790	1.65031e-05	0.999999	5	11	ribosome disassembly	BP	0.00202134	DFO_b_PxC
GO:0045786	1.97797e-05	1	3	3	negative regulation of cell cycle	BP	0.00202134	DFO_b_PxC
GO:0042304	2.04894e-05	1	3	3	regulation of fatty acid biosynthetic process	BP	0.00202134	DFO_b_PxC
GO:2000013	2.04894e-05	1	3	3	regulation of arginine biosynthetic process via ornithine	BP	0.00202134	DFO_b_PxC
GO:0033542	2.08302e-05	1	3	3	fatty acid beta-oxidation, unsaturated, even number	BP	0.00202134	DFO_b_PxC
GO:0048640	2.08387e-05	1	3	3	negative regulation of developmental growth	BP	0.00202134	DFO_b_PxC
GO:0050732	2.08387e-05	1	3	3	negative regulation of peptidyl-tyrosine phosphorylation	BP	0.00202134	DFO_b_PxC
GO:0009853	2.09276e-05	0.999992	30	442	photorespiration	BP	0.00202134	DFO_b_PxC
GO:0036503	2.18742e-05	1	3	3	ERAD pathway	BP	0.00202134	DFO_b_PxC
GO:1903428	2.21829e-05	1	3	3	positive regulation of reactive oxygen species biosynthetic process	BP	0.00202134	DFO_b_PxC
GO:0009750	2.34554e-05	0.99999	33	492	response to fructose	BP	0.00202134	DFO_b_PxC
GO:0043461	2.37538e-05	1	3	3	proton-transporting ATP synthase complex assembly	BP	0.00202134	DFO_b_PxC
GO:0070481	2.37867e-05	1	3	3	nuclear-transcribed mRNA catabolic process, non-stop decay	BP	0.00202134	DFO_b_PxC
GO:0070651	2.37867e-05	1	3	3	nonfunctional rRNA decay	BP	0.00202134	DFO_b_PxC
GO:0070966	2.37867e-05	1	3	3	nuclear-transcribed mRNA catabolic process, no-go decay	BP	0.00202134	DFO_b_PxC
GO:0071025	2.37867e-05	1	3	3	RNA surveillance	BP	0.00202134	DFO_b_PxC
GO:0006084	2.38413e-05	0.999993	18	187	acetyl-CoA metabolic process	BP	0.00202134	DFO_b_PxC
GO:0051788	2.44647e-05	0.99999	36	574	response to misfolded protein	BP	0.0020495	DFO_b_PxC
GO:1904215	2.58713e-05	1	3	3	regulation of protein import into chloroplast stroma	BP	0.00211791	DFO_b_PxC
GO:0051205	2.79029e-05	0.999998	6	20	protein insertion into membrane	BP	0.00221567	DFO_b_PxC
GO:0097339	2.94283e-05	1	3	3	glycolate transmembrane transport	BP	0.00221567	DFO_b_PxC
GO:1901975	2.94283e-05	1	3	3	glycerate transmembrane transport	BP	0.00221567	DFO_b_PxC
GO:0080180	3.06185e-05	1	3	3	2-methylguanosine metabolic process	BP	0.00221567	DFO_b_PxC
GO:0009637	3.60413e-05	0.999986	30	435	response to blue light	BP	0.00221567	DFO_b_PxC
GO:0006913	3.61185e-05	0.99999	18	201	nucleocytoplasmic transport	BP	0.00221567	DFO_b_PxC
GO:0006878	3.7283e-05	0.999997	6	21	cellular copper ion homeostasis	BP	0.00221567	DFO_b_PxC
GO:0010777	3.88678e-05	1	3	3	meiotic mismatch repair involved in reciprocal meiotic recombination	BP	0.00221567	DFO_b_PxC
GO:0045143	3.88678e-05	1	3	3	homologous chromosome segregation	BP	0.00221567	DFO_b_PxC
GO:0006231	3.98041e-05	1	3	3	dTMP biosynthetic process	BP	0.00221567	DFO_b_PxC
GO:0006366	4.00498e-05	0.999987	21	250	transcription by RNA polymerase II	BP	0.00221567	DFO_b_PxC
GO:0035998	4.05969e-05	1	3	3	7,8-dihydroneopterin 3'-triphosphate biosynthetic process	BP	0.00221567	DFO_b_PxC
GO:0043144	4.10551e-05	1	3	3	sno(s)RNA processing	BP	0.00221567	DFO_b_PxC
GO:0046167	4.12581e-05	1	3	3	glycerol-3-phosphate biosynthetic process	BP	0.00221567	DFO_b_PxC
GO:0071763	4.29779e-05	1	3	3	nuclear membrane organization	BP	0.00221567	DFO_b_PxC
GO:0071076	4.34867e-05	1	3	3	RNA 3' uridylation	BP	0.00221567	DFO_b_PxC
GO:0046398	4.42323e-05	1	3	3	UDP-glucuronate metabolic process	BP	0.00221567	DFO_b_PxC
GO:0052573	4.42323e-05	1	3	3	UDP-D-galactose metabolic process	BP	0.00221567	DFO_b_PxC
GO:0010964	4.43953e-05	1	3	3	regulation of heterochromatin assembly by small RNA	BP	0.00221567	DFO_b_PxC
GO:0009877	4.43953e-05	1	3	3	nodulation	BP	0.00221567	DFO_b_PxC
GO:0009401	4.95687e-05	0.999996	6	22	phosphoenolpyruvate-dependent sugar phosphotransferase system	BP	0.00242233	DFO_b_PxC
GO:0006352	6.33641e-05	0.999987	12	95	DNA-templated transcription, initiation	BP	0.00303329	DFO_b_PxC
GO:0006098	6.91745e-05	0.99997	33	528	pentose-phosphate shunt	BP	0.00328906	DFO_b_PxC
GO:0043085	7.0909e-05	0.999974	24	320	positive regulation of catalytic activity	BP	0.0033489	DFO_b_PxC
GO:0006399	8.49856e-05	0.999982	12	99	tRNA metabolic process	BP	0.00391216	DFO_b_PxC
GO:0006081	0.00010811	0.999991	6	24	cellular aldehyde metabolic process	BP	0.0049082	DFO_b_PxC
GO:0048869	0.00011234	0.99999	6	24	cellular developmental process	BP	0.00506753	DFO_b_PxC
GO:0006206	0.000136881	0.999987	6	27	pyrimidine nucleobase metabolic process	BP	0.00594585	DFO_b_PxC
GO:0043097	0.000136881	0.999987	6	27	pyrimidine nucleoside salvage	BP	0.00594585	DFO_b_PxC
GO:0006612	0.000151017	0.999919	51	952	protein targeting to membrane	BP	0.00651969	DFO_b_PxC
GO:0046654	0.000162363	0.999984	6	27	tetrahydrofolate biosynthetic process	BP	0.00696678	DFO_b_PxC
GO:0006207	0.000177933	0.999982	6	30	'de novo' pyrimidine nucleobase biosynthetic process	BP	0.00758857	DFO_b_PxC
GO:0030163	0.000180527	0.999935	21	274	protein catabolic process	BP	0.00765283	DFO_b_PxC
GO:0006164	0.000225117	0.999945	12	111	purine nucleotide biosynthetic process	BP	0.00942945	DFO_b_PxC
GO:0009056	0.000228027	0.999976	6	31	catabolic process	BP	0.00949481	DFO_b_PxC
GO:1902358	0.000234347	0.999976	6	27	sulfate transmembrane transport	BP	0.00970059	DFO_b_PxC
GO:0009744	0.000235853	0.999884	38	678	response to sucrose	BP	0.00970584	DFO_b_PxC
GO:0045723	1.47051e-09	1	6	15	positive regulation of fatty acid biosynthetic process	BP	2.76283e-06	Uncategorised_PxC
GO:0019725	1.57046e-09	1	6	15	cellular homeostasis	BP	2.76283e-06	Uncategorised_PxC
GO:0030497	4.34335e-09	1	6	17	fatty acid elongation	BP	6.02411e-06	Uncategorised_PxC
GO:0010186	5.13637e-09	1	6	19	positive regulation of cellular defense response	BP	6.02411e-06	Uncategorised_PxC
GO:0032482	1.59159e-08	1	9	82	Rab protein signal transduction	BP	1.40664e-05	Uncategorised_PxC
GO:0045793	1.59914e-08	1	6	21	positive regulation of cell size	BP	1.40664e-05	Uncategorised_PxC
GO:0009270	2.35783e-08	1	6	22	response to humidity	BP	1.84356e-05	Uncategorised_PxC
GO:0045786	3.8381e-07	1	3	3	negative regulation of cell cycle	BP	0.000173536	Uncategorised_PxC
GO:0080058	4.16698e-07	1	3	3	protein deglutathionylation	BP	0.000173536	Uncategorised_PxC
GO:0019294	4.58357e-07	1	3	3	keto-3-deoxy-D-manno-octulosonic acid biosynthetic process	BP	0.000173536	Uncategorised_PxC
GO:0010092	4.94728e-07	1	3	3	specification of animal organ identity	BP	0.000173536	Uncategorised_PxC
GO:0048506	4.94728e-07	1	3	3	regulation of timing of meristematic phase transition	BP	0.000173536	Uncategorised_PxC
GO:0010777	5.98443e-07	1	3	3	meiotic mismatch repair involved in reciprocal meiotic recombination	BP	0.000173536	Uncategorised_PxC
GO:0045143	5.98443e-07	1	3	3	homologous chromosome segregation	BP	0.000173536	Uncategorised_PxC
GO:0046184	6.27641e-07	1	3	3	aldehyde biosynthetic process	BP	0.000173536	Uncategorised_PxC
GO:0006636	9.31078e-07	1	12	248	unsaturated fatty acid biosynthetic process	BP	0.000234	Uncategorised_PxC
GO:0010077	1.00417e-06	1	6	42	maintenance of inflorescence meristem identity	BP	0.000243667	Uncategorised_PxC
GO:0034976	4.71457e-06	0.999999	19	697	response to endoplasmic reticulum stress	BP	0.00107021	Uncategorised_PxC
GO:0045900	7.43203e-06	1	3	6	negative regulation of translational elongation	BP	0.00151935	Uncategorised_PxC
GO:0006564	7.60613e-06	1	4	16	L-serine biosynthetic process	BP	0.00151935	Uncategorised_PxC
GO:0034050	8.41676e-06	1	3	6	programmed cell death induced by symbiont	BP	0.00151935	Uncategorised_PxC
GO:0000494	8.42044e-06	1	3	6	box C/D RNA 3'-end processing	BP	0.00151935	Uncategorised_PxC
GO:1990258	8.42044e-06	1	3	6	histone glutamine methylation	BP	0.00151935	Uncategorised_PxC
GO:1901959	9.29447e-06	1	3	6	positive regulation of cutin biosynthetic process	BP	0.00155727	Uncategorised_PxC
GO:0000469	1.0192e-05	1	3	6	cleavage involved in rRNA processing	BP	0.00158204	Uncategorised_PxC
GO:0031539	1.03235e-05	1	3	6	positive regulation of anthocyanin metabolic process	BP	0.00158204	Uncategorised_PxC
GO:0000389	1.07136e-05	1	3	6	mRNA 3'-splice site recognition	BP	0.00158204	Uncategorised_PxC
GO:0006177	1.11607e-05	1	3	6	GMP biosynthetic process	BP	0.00158204	Uncategorised_PxC
GO:0070291	1.20423e-05	1	3	6	N-acylethanolamine metabolic process	BP	0.00158204	Uncategorised_PxC
GO:0044283	1.23778e-05	1	3	6	small molecule biosynthetic process	BP	0.00158204	Uncategorised_PxC
GO:0019566	1.25898e-05	1	3	6	arabinose metabolic process	BP	0.00158204	Uncategorised_PxC
GO:0006631	1.75683e-05	0.999998	9	177	fatty acid metabolic process	BP	0.00216891	Uncategorised_PxC
GO:0019722	2.1468e-05	0.999997	9	183	calcium-mediated signaling	BP	0.00260466	Uncategorised_PxC
GO:0009860	2.77873e-05	0.999991	21	910	pollen tube growth	BP	0.00325898	Uncategorised_PxC
GO:0006655	2.9555e-05	0.999996	9	191	phosphatidylglycerol biosynthetic process	BP	0.00340948	Uncategorised_PxC
GO:0006452	3.42177e-05	1	3	9	translational frameshifting	BP	0.0037602	Uncategorised_PxC
GO:0045901	3.42177e-05	1	3	9	positive regulation of translational elongation	BP	0.0037602	Uncategorised_PxC
GO:0045905	3.42177e-05	1	3	9	positive regulation of translational termination	BP	0.0037602	Uncategorised_PxC
GO:1904030	3.47326e-05	1	3	9	negative regulation of cyclin-dependent protein kinase activity	BP	0.0037602	Uncategorised_PxC
GO:0006913	3.62268e-05	0.999995	9	201	nucleocytoplasmic transport	BP	0.0038049	Uncategorised_PxC
GO:0006218	3.82815e-05	1	3	9	uridine catabolic process	BP	0.00384838	Uncategorised_PxC
GO:0033512	4.58613e-05	0.999999	3	9	L-lysine catabolic process to acetyl-CoA via saccharopine	BP	0.00424639	Uncategorised_PxC
GO:0098719	4.98583e-05	0.999999	3	9	sodium ion import across plasma membrane	BP	0.00449811	Uncategorised_PxC
GO:0048025	5.18644e-05	0.999999	3	9	negative regulation of mRNA splicing, via spliceosome	BP	0.00456212	Uncategorised_PxC
GO:0009691	5.85591e-05	0.999995	6	84	cytokinin biosynthetic process	BP	0.00490572	Uncategorised_PxC
GO:0030029	6.06895e-05	0.999999	3	10	actin filament-based process	BP	0.00502438	Uncategorised_PxC
GO:0006633	6.81659e-05	0.999985	12	374	fatty acid biosynthetic process	BP	0.00557772	Uncategorised_PxC
GO:0071901	8.52782e-05	0.999999	3	12	negative regulation of protein serine/threonine kinase activity	BP	0.00689773	Uncategorised_PxC
GO:0000256	0.000107629	0.999998	3	12	allantoin catabolic process	BP	0.00797249	Uncategorised_PxC
GO:0006696	0.000108938	0.999998	3	12	ergosterol biosynthetic process	BP	0.00797967	Uncategorised_PxC
GO:0010136	0.000111952	0.999998	3	12	ureide catabolic process	BP	0.00797967	Uncategorised_PxC
GO:0006101	0.000112145	0.999998	3	12	citrate metabolic process	BP	0.00797967	Uncategorised_PxC
GO:0042819	0.000124632	0.999998	3	13	vitamin B6 biosynthetic process	BP	0.00842471	Uncategorised_PxC
GO:0046835	0.000128113	0.999987	6	93	carbohydrate phosphorylation	BP	0.00850498	Uncategorised_PxC
GO:0000710	0.000152034	0.999997	3	13	meiotic mismatch repair	BP	0.00990613	Uncategorised_PxC
GO:0010027	5.68602e-24	1	170	576	thylakoid membrane organization	BP	6.66875e-21	Conserved_PxW
GO:0019252	3.07655e-21	1	165	579	starch biosynthetic process	BP	2.40552e-18	Conserved_PxW
GO:0019288	2.45994e-20	1	179	671	isopentenyl diphosphate biosynthetic process, methylerythritol 4-phosphate pathway	BP	1.73106e-17	Conserved_PxW
GO:0006457	3.28549e-20	1	221	913	protein folding	BP	2.10182e-17	Conserved_PxW
GO:0010207	3.91689e-20	1	119	389	photosystem II assembly	BP	2.29693e-17	Conserved_PxW
GO:0016117	5.87149e-20	1	102	296	carotenoid biosynthetic process	BP	3.17828e-17	Conserved_PxW
GO:0009853	7.86144e-20	1	128	442	photorespiration	BP	3.9515e-17	Conserved_PxW
GO:0006098	2.53326e-19	1	147	528	pentose-phosphate shunt	BP	1.11416e-16	Conserved_PxW
GO:0009658	3.03813e-13	1	133	523	chloroplast organization	BP	1.12523e-10	Conserved_PxW
GO:0000023	3.43817e-13	1	114	429	maltose metabolic process	BP	1.20972e-10	Conserved_PxW
GO:0016032	7.1131e-13	1	53	139	viral process	BP	2.38357e-10	Conserved_PxW
GO:0006412	8.12452e-13	1	290	1519	translation	BP	2.48575e-10	Conserved_PxW
GO:0016226	2.02476e-12	1	75	246	iron-sulfur cluster assembly	BP	5.69929e-10	Conserved_PxW
GO:0015979	1.11237e-11	1	126	541	photosynthesis	BP	2.69922e-09	Conserved_PxW
GO:0046827	5.55191e-11	1	15	18	positive regulation of protein export from nucleus	BP	1.26028e-08	Conserved_PxW
GO:0080129	8.48626e-11	1	92	361	proteasome core complex assembly	BP	1.86618e-08	Conserved_PxW
GO:0045454	3.47075e-10	1	84	341	cell redox homeostasis	BP	7.40111e-08	Conserved_PxW
GO:0051788	3.8787e-10	1	128	574	response to misfolded protein	BP	8.02778e-08	Conserved_PxW
GO:0019344	6.26291e-10	1	124	543	cysteine biosynthetic process	BP	1.2592e-07	Conserved_PxW
GO:0032880	1.49576e-09	1	39	105	regulation of protein localization	BP	2.84477e-07	Conserved_PxW
GO:0019509	2.40248e-09	1	15	21	L-methionine salvage from methylthioadenosine	BP	4.44902e-07	Conserved_PxW
GO:0034660	3.59427e-09	1	63	220	ncRNA metabolic process	BP	6.32323e-07	Conserved_PxW
GO:0009735	1.32411e-08	1	189	962	response to cytokinin	BP	2.16693e-06	Conserved_PxW
GO:0006420	1.88642e-08	1	9	9	arginyl-tRNA aminoacylation	BP	2.8021e-06	Conserved_PxW
GO:0043085	6.28219e-08	1	78	320	positive regulation of catalytic activity	BP	8.34109e-06	Conserved_PxW
GO:0071596	8.41069e-08	1	9	9	ubiquitin-dependent protein catabolic process via the N-end rule pathway	BP	1.07611e-05	Conserved_PxW
GO:0009902	1.02772e-07	1	69	272	chloroplast relocation	BP	1.2469e-05	Conserved_PxW
GO:0006655	1.09753e-07	1	54	191	phosphatidylglycerol biosynthetic process	BP	1.30903e-05	Conserved_PxW
GO:0006364	1.207e-07	1	148	727	rRNA processing	BP	1.41561e-05	Conserved_PxW
GO:0045116	1.78023e-07	1	15	27	protein neddylation	BP	1.98849e-05	Conserved_PxW
GO:0006413	2.05127e-07	1	75	309	translational initiation	BP	2.25543e-05	Conserved_PxW
GO:0006352	2.76222e-07	1	33	95	DNA-templated transcription, initiation	BP	2.90116e-05	Conserved_PxW
GO:0015908	3.82482e-07	1	12	18	fatty acid transport	BP	3.90077e-05	Conserved_PxW
GO:0030422	4.27854e-07	1	39	117	production of siRNA involved in post-transcriptional gene silencing by RNA	BP	4.24057e-05	Conserved_PxW
GO:0006164	5.10989e-07	1	36	111	purine nucleotide biosynthetic process	BP	4.99421e-05	Conserved_PxW
GO:0048573	5.30014e-07	1	109	517	photoperiodism, flowering	BP	5.10919e-05	Conserved_PxW
GO:0043171	7.06502e-07	1	12	18	peptide catabolic process	BP	6.71845e-05	Conserved_PxW
GO:0019827	1.42831e-06	1	15	28	stem cell population maintenance	BP	0.000127228	Conserved_PxW
GO:0009086	1.60088e-06	0.999999	69	292	methionine biosynthetic process	BP	0.000140818	Conserved_PxW
GO:0010206	1.698e-06	1	15	30	photosystem II repair	BP	0.000147516	Conserved_PxW
GO:0070534	1.99617e-06	1	12	21	protein K63-linked ubiquitination	BP	0.000171305	Conserved_PxW
GO:0002181	2.2943e-06	0.999999	24	74	cytoplasmic translation	BP	0.00018624	Conserved_PxW
GO:0019941	2.35901e-06	0.999999	47	172	modification-dependent protein catabolic process	BP	0.00018624	Conserved_PxW
GO:0089722	2.39082e-06	1	9	12	phosphoenolpyruvate transmembrane transport	BP	0.00018624	Conserved_PxW
GO:0050821	2.44292e-06	1	18	42	protein stabilization	BP	0.000186857	Conserved_PxW
GO:0009645	2.63571e-06	1	12	21	response to low light intensity stimulus	BP	0.000199435	Conserved_PxW
GO:0009657	2.71747e-06	0.999999	51	204	plastid organization	BP	0.000201293	Conserved_PxW
GO:1901642	2.95028e-06	1	9	12	nucleoside transmembrane transport	BP	0.000214032	Conserved_PxW
GO:0033108	3.22114e-06	1	6	6	mitochondrial respiratory chain complex assembly	BP	0.000230643	Conserved_PxW
GO:0015694	3.43979e-06	1	12	21	mercury ion transport	BP	0.000237312	Conserved_PxW
GO:0000381	3.50588e-06	1	12	21	regulation of alternative mRNA splicing, via spliceosome	BP	0.000239523	Conserved_PxW
GO:0032786	4.51753e-06	1	6	6	positive regulation of DNA-templated transcription, elongation	BP	0.000299904	Conserved_PxW
GO:0006623	4.59653e-06	0.999998	89	415	protein targeting to vacuole	BP	0.000302297	Conserved_PxW
GO:0051289	5.22988e-06	0.999999	15	32	protein homotetramerization	BP	0.000340765	Conserved_PxW
GO:0018206	5.44057e-06	1	6	6	peptidyl-methionine modification	BP	0.000348048	Conserved_PxW
GO:0043686	5.44057e-06	1	6	6	co-translational protein modification	BP	0.000348048	Conserved_PxW
GO:0000054	5.50709e-06	1	6	6	ribosomal subunit export from nucleus	BP	0.00034913	Conserved_PxW
GO:0019243	5.72351e-06	0.999998	51	204	methylglyoxal catabolic process to D-lactate via S-lactoyl-glutathione	BP	0.000357945	Conserved_PxW
GO:0009767	5.74787e-06	0.999999	21	59	photosynthetic electron transport chain	BP	0.000357945	Conserved_PxW
GO:0010729	5.82572e-06	1	6	6	positive regulation of hydrogen peroxide biosynthetic process	BP	0.00035961	Conserved_PxW
GO:0046459	6.1735e-06	1	6	6	short-chain fatty acid metabolic process	BP	0.000361841	Conserved_PxW
GO:0045488	6.25951e-06	1	6	6	pectin metabolic process	BP	0.000361841	Conserved_PxW
GO:0009661	6.30855e-06	1	6	6	chromoplast organization	BP	0.000361841	Conserved_PxW
GO:0015864	6.39205e-06	1	6	6	pyrimidine nucleoside transport	BP	0.000361841	Conserved_PxW
GO:0070206	6.51337e-06	1	6	6	protein trimerization	BP	0.000361841	Conserved_PxW
GO:0042819	6.59282e-06	1	9	13	vitamin B6 biosynthetic process	BP	0.000361841	Conserved_PxW
GO:0042548	6.6701e-06	1	6	6	regulation of photosynthesis, light reaction	BP	0.000361841	Conserved_PxW
GO:0000395	6.96954e-06	1	6	6	mRNA 5'-splice site recognition	BP	0.00037155	Conserved_PxW
GO:0050994	7.22388e-06	1	9	12	regulation of lipid catabolic process	BP	0.000376552	Conserved_PxW
GO:0007188	7.46764e-06	1	6	6	adenylate cyclase-modulating G protein-coupled receptor signaling pathway	BP	0.000386396	Conserved_PxW
GO:0019676	1.09297e-05	0.999999	12	21	ammonia assimilation cycle	BP	0.000557334	Conserved_PxW
GO:0015867	1.13217e-05	0.999998	15	33	ATP transport	BP	0.000573172	Conserved_PxW
GO:0015995	1.1613e-05	0.999994	78	358	chlorophyll biosynthetic process	BP	0.000583721	Conserved_PxW
GO:0009987	1.23932e-05	0.999998	15	33	cellular process	BP	0.000618519	Conserved_PxW
GO:0046686	1.31125e-05	0.99999	334	1993	response to cadmium ion	BP	0.000645262	Conserved_PxW
GO:0015860	1.53017e-05	0.999997	15	33	purine nucleoside transmembrane transport	BP	0.000742606	Conserved_PxW
GO:0042254	1.75126e-05	0.999991	67	324	ribosome biogenesis	BP	0.000838342	Conserved_PxW
GO:0000394	1.79312e-05	0.99999	78	361	RNA splicing, via endonucleolytic cleavage and ligation	BP	0.00084686	Conserved_PxW
GO:0016560	1.83755e-05	0.999999	9	14	protein import into peroxisome matrix, docking	BP	0.000862058	Conserved_PxW
GO:0000413	1.93547e-05	0.999993	33	118	protein peptidyl-prolyl isomerization	BP	0.000901978	Conserved_PxW
GO:0051246	1.94871e-05	0.999993	30	106	regulation of protein metabolic process	BP	0.000902175	Conserved_PxW
GO:0019684	2.13682e-05	0.999989	63	288	photosynthesis, light reaction	BP	0.000982796	Conserved_PxW
GO:0006552	2.26221e-05	0.999997	12	24	leucine catabolic process	BP	0.00102704	Conserved_PxW
GO:0019441	2.73612e-05	0.999998	9	15	tryptophan catabolic process to kynurenine	BP	0.00118852	Conserved_PxW
GO:0010288	2.90141e-05	0.999997	9	15	response to lead ion	BP	0.00125259	Conserved_PxW
GO:0045036	3.71541e-05	0.999985	36	132	protein targeting to chloroplast	BP	0.00159423	Conserved_PxW
GO:0006914	3.93437e-05	0.999983	42	165	autophagy	BP	0.00164098	Conserved_PxW
GO:0015866	3.96427e-05	0.999992	15	36	ADP transport	BP	0.00164098	Conserved_PxW
GO:0000578	4.02069e-05	1	6	6	embryonic axis specification	BP	0.0016546	Conserved_PxW
GO:0006631	4.23981e-05	0.999981	44	177	fatty acid metabolic process	BP	0.00173462	Conserved_PxW
GO:0006662	4.44114e-05	0.999984	27	97	glycerol ether metabolic process	BP	0.00180649	Conserved_PxW
GO:1901002	5.10219e-05	0.999989	15	38	positive regulation of response to salt stress	BP	0.00206346	Conserved_PxW
GO:0009250	5.32077e-05	0.999992	12	24	glucan biosynthetic process	BP	0.00211538	Conserved_PxW
GO:0016192	5.86992e-05	0.999961	136	721	vesicle-mediated transport	BP	0.0023206	Conserved_PxW
GO:0010304	6.28515e-05	0.999981	21	64	PSII associated light-harvesting complex II catabolic process	BP	0.00247087	Conserved_PxW
GO:0048586	6.80417e-05	0.999993	9	15	regulation of long-day photoperiodism, flowering	BP	0.00263082	Conserved_PxW
GO:0090351	7.37858e-05	0.999975	24	79	seedling development	BP	0.00279156	Conserved_PxW
GO:0032968	7.69433e-05	0.999983	15	37	positive regulation of transcription elongation from RNA polymerase II promoter	BP	0.00289545	Conserved_PxW
GO:0061136	8.1674e-05	0.999979	17	45	regulation of proteasomal protein catabolic process	BP	0.00304095	Conserved_PxW
GO:0009643	9.32754e-05	0.999971	21	70	photosynthetic acclimation	BP	0.00343902	Conserved_PxW
GO:0051693	9.33428e-05	0.999984	12	26	actin filament capping	BP	0.00343902	Conserved_PxW
GO:0046835	9.4632e-05	0.999965	27	93	carbohydrate phosphorylation	BP	0.00346836	Conserved_PxW
GO:0043687	9.77689e-05	0.999944	75	355	post-translational protein modification	BP	0.00356477	Conserved_PxW
GO:0006913	9.86646e-05	0.999952	47	201	nucleocytoplasmic transport	BP	0.00357888	Conserved_PxW
GO:0000304	0.0001032	0.999976	15	39	response to singlet oxygen	BP	0.00371056	Conserved_PxW
GO:0030003	0.000103349	0.999946	57	258	cellular cation homeostasis	BP	0.00371056	Conserved_PxW
GO:0032784	0.000116547	0.999987	9	15	regulation of DNA-templated transcription, elongation	BP	0.00408031	Conserved_PxW
GO:0009750	0.000118375	0.999927	96	492	response to fructose	BP	0.0041238	Conserved_PxW
GO:0010264	0.00011928	0.999946	39	159	myo-inositol hexakisphosphate biosynthetic process	BP	0.00413485	Conserved_PxW
GO:0009073	0.000121119	0.999943	42	174	aromatic amino acid family biosynthetic process	BP	0.00417801	Conserved_PxW
GO:0009970	0.000122287	0.999962	21	66	cellular response to sulfate starvation	BP	0.00419773	Conserved_PxW
GO:0006301	0.000132361	0.999948	29	114	postreplication repair	BP	0.00449962	Conserved_PxW
GO:0010077	0.000188838	0.999953	15	42	maintenance of inflorescence meristem identity	BP	0.0063276	Conserved_PxW
GO:0009249	0.000189127	0.999975	9	18	protein lipoylation	BP	0.0063276	Conserved_PxW
GO:0006605	0.000194396	0.999938	20	68	protein targeting	BP	0.00642236	Conserved_PxW
GO:0000184	0.000196217	0.999949	16	43	nuclear-transcribed mRNA catabolic process, nonsense-mediated decay	BP	0.00645223	Conserved_PxW
GO:0000412	0.000209885	0.999988	6	9	histone peptidyl-prolyl isomerization	BP	0.0068696	Conserved_PxW
GO:0001510	0.000213463	0.999868	87	469	RNA methylation	BP	0.00695434	Conserved_PxW
GO:0031365	0.000226335	0.999969	9	18	N-terminal protein amino acid modification	BP	0.00733973	Conserved_PxW
GO:0006812	0.000230376	0.999871	62	278	cation transport	BP	0.00740253	Conserved_PxW
GO:0045962	0.000238381	0.999967	9	18	positive regulation of development, heterochronic	BP	0.00747549	Conserved_PxW
GO:0015713	0.00024327	0.999967	9	18	phosphoglycerate transmembrane transport	BP	0.00747549	Conserved_PxW
GO:0015714	0.00024327	0.999967	9	18	phosphoenolpyruvate transport	BP	0.00747549	Conserved_PxW
GO:0035436	0.00024327	0.999967	9	18	triose phosphate transmembrane transport	BP	0.00747549	Conserved_PxW
GO:0006511	0.000250574	0.999817	194	1132	ubiquitin-dependent protein catabolic process	BP	0.00763329	Conserved_PxW
GO:0080170	0.000255859	0.999947	12	30	hydrogen peroxide transmembrane transport	BP	0.0077607	Conserved_PxW
GO:0016197	0.000259393	0.999901	26	88	endosomal transport	BP	0.00783412	Conserved_PxW
GO:0009107	0.000283745	0.999941	12	30	lipoate biosynthetic process	BP	0.00839873	Conserved_PxW
GO:0008333	0.000284055	0.999982	6	9	endosome to lysosome transport	BP	0.00839873	Conserved_PxW
GO:0006273	0.000294211	0.999967	8	14	lagging strand elongation	BP	0.00862651	Conserved_PxW
GO:0009790	0.000298633	0.99985	44	190	embryo development	BP	0.0086838	Conserved_PxW
GO:0006096	0.000313552	0.999783	137	766	glycolytic process	BP	0.00904289	Conserved_PxW
GO:0032482	0.000317418	0.999884	23	82	Rab protein signal transduction	BP	0.00908656	Conserved_PxW
GO:0006566	0.000324873	0.999931	12	30	threonine metabolic process	BP	0.00924752	Conserved_PxW
GO:0055088	0.000328069	0.99993	12	30	lipid homeostasis	BP	0.00924752	Conserved_PxW
GO:0010255	0.000328933	0.99993	12	30	glucose mediated signaling pathway	BP	0.00924752	Conserved_PxW
GO:0010275	0.000329846	0.999979	6	9	NAD(P)H dehydrogenase complex assembly	BP	0.00924752	Conserved_PxW
GO:0048572	0.000348324	0.999977	6	9	short-day photoperiodism	BP	0.00961238	Conserved_PxW
GO:0030835	0.000365861	0.999947	9	18	negative regulation of actin filament depolymerization	BP	0.00998394	Conserved_PxW
GO:0031204	0.000369293	0.999946	9	18	post-translational protein targeting to membrane, translocation	BP	0.00998394	Conserved_PxW
GO:0015858	0.00036987	0.999976	6	9	nucleoside transport	BP	0.00998394	Conserved_PxW
GO:0043462	0.000369908	0.999976	6	9	regulation of ATP-dependent activity	BP	0.00998394	Conserved_PxW
GO:0019284	0.000370301	0.999976	6	9	L-methionine salvage from S-adenosylmethionine	BP	0.00998394	Conserved_PxW
GO:1904159	4.59741e-11	1	6	6	megasporocyte differentiation	BP	1.6176e-07	DFB_PxW
GO:0019048	3.14798e-09	1	9	30	modulation by virus of host process	BP	4.38728e-06	DFB_PxW
GO:0006218	3.74076e-09	1	6	9	uridine catabolic process	BP	4.38728e-06	DFB_PxW
GO:0071732	1.13284e-08	1	12	72	cellular response to nitric oxide	BP	9.96474e-06	DFB_PxW
GO:0071294	1.23064e-07	1	6	14	cellular response to zinc ion	BP	7.22925e-05	DFB_PxW
GO:0006152	2.01943e-07	1	6	15	purine nucleoside catabolic process	BP	0.000101625	DFB_PxW
GO:0010529	2.02181e-07	1	6	15	negative regulation of transposition	BP	0.000101625	DFB_PxW
GO:0010495	3.18238e-07	1	6	16	siRNA-mediated long-distance post-transcriptional gene silencing	BP	0.000149296	DFB_PxW
GO:0003002	4.68711e-07	1	9	51	regionalization	BP	0.000206145	DFB_PxW
GO:0007186	5.13831e-07	1	33	652	G protein-coupled receptor signaling pathway	BP	0.000212696	DFB_PxW
GO:0032456	7.14087e-07	1	6	18	endocytic recycling	BP	0.000279168	DFB_PxW
GO:0019509	1.98774e-06	1	6	21	L-methionine salvage from methylthioadenosine	BP	0.000608297	DFB_PxW
GO:0030422	2.59185e-06	1	12	117	production of siRNA involved in post-transcriptional gene silencing by RNA	BP	0.000691066	DFB_PxW
GO:0008360	5.02137e-06	0.999999	9	67	regulation of cell shape	BP	0.000691066	DFB_PxW
GO:0051225	5.18871e-06	0.999999	12	125	spindle assembly	BP	0.000691066	DFB_PxW
GO:0006364	5.3221e-06	0.999998	33	727	rRNA processing	BP	0.000691066	DFB_PxW
GO:0009853	5.59293e-06	0.999998	24	442	photorespiration	BP	0.000691066	DFB_PxW
GO:0048449	6.51538e-06	0.999999	15	197	floral organ formation	BP	0.000691066	DFB_PxW
GO:1905421	6.8545e-06	1	3	3	regulation of plant organ morphogenesis	BP	0.000691066	DFB_PxW
GO:0046487	6.8658e-06	1	3	3	glyoxylate metabolic process	BP	0.000691066	DFB_PxW
GO:0034453	6.8728e-06	1	3	3	microtubule anchoring	BP	0.000691066	DFB_PxW
GO:0072489	6.8734e-06	1	3	3	methylammonium transmembrane transport	BP	0.000691066	DFB_PxW
GO:1903428	6.87354e-06	1	3	3	positive regulation of reactive oxygen species biosynthetic process	BP	0.000691066	DFB_PxW
GO:0010092	6.87355e-06	1	3	3	specification of animal organ identity	BP	0.000691066	DFB_PxW
GO:0048506	6.87355e-06	1	3	3	regulation of timing of meristematic phase transition	BP	0.000691066	DFB_PxW
GO:1903647	6.87396e-06	1	3	3	negative regulation of chlorophyll catabolic process	BP	0.000691066	DFB_PxW
GO:0046104	6.87426e-06	1	3	3	thymidine metabolic process	BP	0.000691066	DFB_PxW
GO:0031060	6.87432e-06	1	3	3	regulation of histone methylation	BP	0.000691066	DFB_PxW
GO:0046184	6.87432e-06	1	3	3	aldehyde biosynthetic process	BP	0.000691066	DFB_PxW
GO:0071076	6.87432e-06	1	3	3	RNA 3' uridylation	BP	0.000691066	DFB_PxW
GO:0086010	6.87432e-06	1	3	3	membrane depolarization during action potential	BP	0.000691066	DFB_PxW
GO:0034614	6.87432e-06	1	3	3	cellular response to reactive oxygen species	BP	0.000691066	DFB_PxW
GO:1904821	6.87432e-06	1	3	3	chloroplast disassembly	BP	0.000691066	DFB_PxW
GO:0009877	6.87432e-06	1	3	3	nodulation	BP	0.000691066	DFB_PxW
GO:0060586	6.87432e-06	1	3	3	multicellular organismal iron ion homeostasis	BP	0.000691066	DFB_PxW
GO:0052543	7.2533e-06	0.999999	9	70	callose deposition in cell wall	BP	0.000718894	DFB_PxW
GO:0045010	7.88583e-06	0.999998	18	278	actin nucleation	BP	0.00077073	DFB_PxW
GO:0015977	9.82867e-06	0.999999	6	27	carbon fixation	BP	0.000934653	DFB_PxW
GO:0007155	1.16901e-05	0.999996	24	462	cell adhesion	BP	0.00109684	DFB_PxW
GO:0042753	1.26235e-05	1	5	17	positive regulation of circadian rhythm	BP	0.00116884	DFB_PxW
GO:0009554	1.52779e-05	0.999999	6	29	megasporogenesis	BP	0.00139625	DFB_PxW
GO:0000245	2.28765e-05	0.999998	6	31	spliceosomal complex assembly	BP	0.00198743	DFB_PxW
GO:0051289	2.77624e-05	0.999998	6	32	protein homotetramerization	BP	0.00227211	DFB_PxW
GO:0051016	2.77677e-05	0.999998	6	32	barbed-end actin filament capping	BP	0.00227211	DFB_PxW
GO:0006417	2.83221e-05	0.999993	15	223	regulation of translation	BP	0.00229084	DFB_PxW
GO:0035434	3.33591e-05	0.999998	6	33	copper ion transmembrane transport	BP	0.00263762	DFB_PxW
GO:0071281	3.6068e-05	0.999993	11	128	cellular response to iron ion	BP	0.00282012	DFB_PxW
GO:0000278	4.13801e-05	0.999986	21	405	mitotic cell cycle	BP	0.00319991	DFB_PxW
GO:0010027	5.63168e-05	0.999979	26	576	thylakoid membrane organization	BP	0.00430763	DFB_PxW
GO:0042814	6.57124e-05	0.999994	6	37	monopolar cell growth	BP	0.00497224	DFB_PxW
GO:0010207	7.00013e-05	0.999977	20	389	photosystem II assembly	BP	0.00524041	DFB_PxW
GO:0006450	7.67444e-05	0.999993	6	38	regulation of translational fidelity	BP	0.00562552	DFB_PxW
GO:0071333	8.91762e-05	0.999992	6	39	cellular response to glucose stimulus	BP	0.00622023	DFB_PxW
GO:0006221	8.92309e-05	0.999992	6	39	pyrimidine nucleotide biosynthetic process	BP	0.00622023	DFB_PxW
GO:0006399	0.000118389	0.99998	9	99	tRNA metabolic process	BP	0.00622023	DFB_PxW
GO:0071369	0.000120875	0.999982	8	78	cellular response to ethylene stimulus	BP	0.00622023	DFB_PxW
GO:0031990	0.00013148	0.999998	3	6	mRNA export from nucleus in response to heat stress	BP	0.00622023	DFB_PxW
GO:0045747	0.000131519	0.999998	3	6	positive regulation of Notch signaling pathway	BP	0.00622023	DFB_PxW
GO:0032365	0.000131625	0.999998	3	6	intracellular lipid transport	BP	0.00622023	DFB_PxW
GO:0031539	0.000131656	0.999998	3	6	positive regulation of anthocyanin metabolic process	BP	0.00622023	DFB_PxW
GO:1901959	0.000131677	0.999998	3	6	positive regulation of cutin biosynthetic process	BP	0.00622023	DFB_PxW
GO:0048219	0.000131677	0.999998	3	6	inter-Golgi cisterna vesicle-mediated transport	BP	0.00622023	DFB_PxW
GO:0000395	0.000131682	0.999998	3	6	mRNA 5'-splice site recognition	BP	0.00622023	DFB_PxW
GO:0017183	0.000131687	0.999998	3	6	peptidyl-diphthamide biosynthetic process from peptidyl-histidine	BP	0.00622023	DFB_PxW
GO:0046322	0.000131687	0.999998	3	6	negative regulation of fatty acid oxidation	BP	0.00622023	DFB_PxW
GO:0071398	0.0001317	0.999998	3	6	cellular response to fatty acid	BP	0.00622023	DFB_PxW
GO:1990641	0.0001317	0.999998	3	6	response to iron ion starvation	BP	0.00622023	DFB_PxW
GO:0046838	0.000131703	0.999998	3	6	phosphorylated carbohydrate dephosphorylation	BP	0.00622023	DFB_PxW
GO:0009446	0.000131705	0.999998	3	6	putrescine biosynthetic process	BP	0.00622023	DFB_PxW
GO:0033388	0.000131705	0.999998	3	6	putrescine biosynthetic process from arginine	BP	0.00622023	DFB_PxW
GO:0070206	0.000131706	0.999998	3	6	protein trimerization	BP	0.00622023	DFB_PxW
GO:0006177	0.000131706	0.999998	3	6	GMP biosynthetic process	BP	0.00622023	DFB_PxW
GO:0031129	0.000131706	0.999998	3	6	inductive cell-cell signaling	BP	0.00622023	DFB_PxW
GO:0006066	0.000131706	0.999998	3	6	alcohol metabolic process	BP	0.00622023	DFB_PxW
GO:0010430	0.000131706	0.999998	3	6	fatty acid omega-oxidation	BP	0.00622023	DFB_PxW
GO:0046202	0.000131706	0.999998	3	6	cyanide biosynthetic process	BP	0.00622023	DFB_PxW
GO:0010273	0.000131706	0.999998	3	6	detoxification of copper ion	BP	0.00622023	DFB_PxW
GO:0006428	0.000131706	0.999998	3	6	isoleucyl-tRNA aminoacylation	BP	0.00622023	DFB_PxW
GO:0019566	0.000131706	0.999998	3	6	arabinose metabolic process	BP	0.00622023	DFB_PxW
GO:0051127	0.000131706	0.999998	3	6	positive regulation of actin nucleation	BP	0.00622023	DFB_PxW
GO:0006626	0.000134355	0.999962	15	256	protein targeting to mitochondrion	BP	0.00630305	DFB_PxW
GO:0033043	0.000136771	0.999987	6	42	regulation of organelle organization	BP	0.00633198	DFB_PxW
GO:0061025	0.000141948	0.999942	27	645	membrane fusion	BP	0.00652869	DFB_PxW
GO:0016055	0.000178184	0.999982	6	44	Wnt signaling pathway	BP	0.00808957	DFB_PxW
GO:0006508	0.00018433	0.999899	54	1693	proteolysis	BP	0.00831494	DFB_PxW
GO:0071470	7.36261e-07	1	9	73	cellular response to osmotic stress	BP	0.000740153	DFO_a_PxW
GO:0006568	1.5281e-06	1	6	27	tryptophan metabolic process	BP	0.000756612	DFO_a_PxW
GO:0042304	2.08276e-06	1	3	3	regulation of fatty acid biosynthetic process	BP	0.000756612	DFO_a_PxW
GO:2000013	2.08276e-06	1	3	3	regulation of arginine biosynthetic process via ornithine	BP	0.000756612	DFO_a_PxW
GO:0080129	2.09652e-06	1	18	361	proteasome core complex assembly	BP	0.000756612	DFO_a_PxW
GO:0072344	2.27121e-06	1	3	3	rescue of stalled ribosome	BP	0.000756612	DFO_a_PxW
GO:0032933	2.55444e-06	1	3	3	SREBP signaling pathway	BP	0.000756612	DFO_a_PxW
GO:0002191	3.0584e-06	1	3	3	cap-dependent translational initiation	BP	0.000756612	DFO_a_PxW
GO:0071763	3.089e-06	1	3	3	nuclear membrane organization	BP	0.000756612	DFO_a_PxW
GO:1902185	3.11805e-06	1	3	3	positive regulation of shoot apical meristem development	BP	0.000756612	DFO_a_PxW
GO:0006511	3.28099e-06	0.999999	36	1132	ubiquitin-dependent protein catabolic process	BP	0.000769611	DFO_a_PxW
GO:0061512	3.73186e-06	1	6	30	protein localization to cilium	BP	0.000820659	DFO_a_PxW
GO:0032544	1.01895e-05	0.999999	6	39	plastid translation	BP	0.00204867	DFO_a_PxW
GO:0009407	1.13928e-05	0.999997	21	524	toxin catabolic process	BP	0.00222697	DFO_a_PxW
GO:0000478	2.5614e-05	0.999998	6	42	endonucleolytic cleavage involved in rRNA processing	BP	0.00487151	DFO_a_PxW
GO:0006560	2.72804e-05	1	3	5	proline metabolic process	BP	0.0050519	DFO_a_PxW
GO:0006475	4.28813e-05	1	3	6	internal protein amino acid acetylation	BP	0.00573813	DFO_a_PxW
GO:0017198	4.28813e-05	1	3	6	N-terminal peptidyl-serine acetylation	BP	0.00573813	DFO_a_PxW
GO:0018002	4.28813e-05	1	3	6	N-terminal peptidyl-glutamic acid acetylation	BP	0.00573813	DFO_a_PxW
GO:1903578	4.64644e-05	1	3	6	regulation of ATP metabolic process	BP	0.00573813	DFO_a_PxW
GO:0070126	4.66255e-05	1	3	6	mitochondrial translational termination	BP	0.00573813	DFO_a_PxW
GO:0016598	4.86663e-05	1	3	6	protein arginylation	BP	0.00573813	DFO_a_PxW
GO:0006900	5.02818e-05	0.999999	3	6	vesicle budding from membrane	BP	0.00573813	DFO_a_PxW
GO:1901006	5.30655e-05	0.999999	3	6	ubiquinone-6 biosynthetic process	BP	0.00573813	DFO_a_PxW
GO:0044262	5.33882e-05	0.999996	6	48	cellular carbohydrate metabolic process	BP	0.00573813	DFO_a_PxW
GO:1902600	5.48967e-05	0.999988	12	221	proton transmembrane transport	BP	0.00573813	DFO_a_PxW
GO:0071578	5.53531e-05	0.999999	3	6	zinc ion import across plasma membrane	BP	0.00573813	DFO_a_PxW
GO:0010133	5.67012e-05	0.999999	3	6	proline catabolic process to glutamate	BP	0.00573813	DFO_a_PxW
GO:0006808	5.75855e-05	0.999995	6	49	regulation of nitrogen utilization	BP	0.00573813	DFO_a_PxW
GO:0000183	5.90994e-05	0.999999	3	6	rDNA heterochromatin assembly	BP	0.00573813	DFO_a_PxW
GO:0080056	5.90994e-05	0.999999	3	6	petal vascular tissue pattern formation	BP	0.00573813	DFO_a_PxW
GO:0080057	5.90994e-05	0.999999	3	6	sepal vascular tissue pattern formation	BP	0.00573813	DFO_a_PxW
GO:0044283	5.97914e-05	0.999999	3	6	small molecule biosynthetic process	BP	0.00573813	DFO_a_PxW
GO:0043153	6.03222e-05	0.999999	3	6	entrainment of circadian clock by photoperiod	BP	0.00573813	DFO_a_PxW
GO:0045005	6.0325e-05	0.999999	3	6	DNA-templated DNA replication maintenance of fidelity	BP	0.00573813	DFO_a_PxW
GO:0034720	6.03413e-05	0.999999	3	6	histone H3-K4 demethylation	BP	0.00573813	DFO_a_PxW
GO:0034721	6.03413e-05	0.999999	3	6	histone H3-K4 demethylation, trimethyl-H3-K4-specific	BP	0.00573813	DFO_a_PxW
GO:0090627	6.03413e-05	0.999999	3	6	plant epidermal cell differentiation	BP	0.00573813	DFO_a_PxW
GO:0045185	8.22036e-05	1	2	2	maintenance of protein location	BP	0.0076114	DFO_a_PxW
GO:0043161	8.33163e-05	0.999972	20	553	proteasome-mediated ubiquitin-dependent protein catabolic process	BP	0.00761424	DFO_a_PxW
GO:0009452	9.19033e-05	0.999999	3	7	7-methylguanosine RNA capping	BP	0.00829133	DFO_a_PxW
GO:0006812	9.92239e-08	1	18	278	cation transport	BP	0.000331348	DFO_b_PxW
GO:0006816	2.26498e-07	1	21	393	calcium ion transport	BP	0.000331348	DFO_b_PxW
GO:0009407	5.2689e-07	1	24	524	toxin catabolic process	BP	0.000494141	DFO_b_PxW
GO:1902600	6.31984e-07	1	15	221	proton transmembrane transport	BP	0.000494141	DFO_b_PxW
GO:0006694	7.21632e-07	1	12	140	steroid biosynthetic process	BP	0.000507812	DFO_b_PxW
GO:0042304	2.71588e-06	1	3	3	regulation of fatty acid biosynthetic process	BP	0.000546665	DFO_b_PxW
GO:2000013	2.71588e-06	1	3	3	regulation of arginine biosynthetic process via ornithine	BP	0.000546665	DFO_b_PxW
GO:0017126	2.71618e-06	1	3	3	nucleologenesis	BP	0.000546665	DFO_b_PxW
GO:0072344	2.71664e-06	1	3	3	rescue of stalled ribosome	BP	0.000546665	DFO_b_PxW
GO:0032933	2.71819e-06	1	3	3	SREBP signaling pathway	BP	0.000546665	DFO_b_PxW
GO:0031060	2.71895e-06	1	3	3	regulation of histone methylation	BP	0.000546665	DFO_b_PxW
GO:0002191	2.71895e-06	1	3	3	cap-dependent translational initiation	BP	0.000546665	DFO_b_PxW
GO:0071763	2.71895e-06	1	3	3	nuclear membrane organization	BP	0.000546665	DFO_b_PxW
GO:1902418	2.71895e-06	1	3	3	(+)-abscisic acid D-glucopyranosyl ester transmembrane transport	BP	0.000546665	DFO_b_PxW
GO:1902185	2.71895e-06	1	3	3	positive regulation of shoot apical meristem development	BP	0.000546665	DFO_b_PxW
GO:0061512	3.25349e-06	1	6	30	protein localization to cilium	BP	0.000618778	DFO_b_PxW
GO:0080129	4.29649e-06	0.999999	18	361	proteasome core complex assembly	BP	0.000795642	DFO_b_PxW
GO:0043161	4.52372e-06	0.999999	23	553	proteasome-mediated ubiquitin-dependent protein catabolic process	BP	0.000816242	DFO_b_PxW
GO:0044237	8.52154e-06	0.999998	15	273	cellular metabolic process	BP	0.00146259	DFO_b_PxW
GO:0010351	1.00459e-05	0.999999	9	98	lithium ion transport	BP	0.00168316	DFO_b_PxW
GO:0009690	1.99653e-05	0.999996	12	193	cytokinin metabolic process	BP	0.00319309	DFO_b_PxW
GO:0006885	2.49303e-05	0.999998	6	42	regulation of pH	BP	0.00381379	DFO_b_PxW
GO:0000413	4.45523e-05	0.999993	9	118	protein peptidyl-prolyl isomerization	BP	0.00466187	DFO_b_PxW
GO:0006475	5.26463e-05	0.999999	3	6	internal protein amino acid acetylation	BP	0.00466187	DFO_b_PxW
GO:0017198	5.26463e-05	0.999999	3	6	N-terminal peptidyl-serine acetylation	BP	0.00466187	DFO_b_PxW
GO:0018002	5.26463e-05	0.999999	3	6	N-terminal peptidyl-glutamic acid acetylation	BP	0.00466187	DFO_b_PxW
GO:0016598	5.26611e-05	0.999999	3	6	protein arginylation	BP	0.00466187	DFO_b_PxW
GO:0070126	5.26638e-05	0.999999	3	6	mitochondrial translational termination	BP	0.00466187	DFO_b_PxW
GO:1903578	5.26671e-05	0.999999	3	6	regulation of ATP metabolic process	BP	0.00466187	DFO_b_PxW
GO:0006900	5.26843e-05	0.999999	3	6	vesicle budding from membrane	BP	0.00466187	DFO_b_PxW
GO:0031542	5.26872e-05	0.999999	3	6	positive regulation of anthocyanin biosynthetic process	BP	0.00466187	DFO_b_PxW
GO:1901006	5.26915e-05	0.999999	3	6	ubiquinone-6 biosynthetic process	BP	0.00466187	DFO_b_PxW
GO:0071578	5.26915e-05	0.999999	3	6	zinc ion import across plasma membrane	BP	0.00466187	DFO_b_PxW
GO:0000183	5.26953e-05	0.999999	3	6	rDNA heterochromatin assembly	BP	0.00466187	DFO_b_PxW
GO:0080056	5.26953e-05	0.999999	3	6	petal vascular tissue pattern formation	BP	0.00466187	DFO_b_PxW
GO:0080057	5.26953e-05	0.999999	3	6	sepal vascular tissue pattern formation	BP	0.00466187	DFO_b_PxW
GO:0071994	5.26953e-05	0.999999	3	6	phytochelatin transmembrane transport	BP	0.00466187	DFO_b_PxW
GO:0043153	5.26953e-05	0.999999	3	6	entrainment of circadian clock by photoperiod	BP	0.00466187	DFO_b_PxW
GO:0045005	5.26953e-05	0.999999	3	6	DNA-templated DNA replication maintenance of fidelity	BP	0.00466187	DFO_b_PxW
GO:0090627	5.26953e-05	0.999999	3	6	plant epidermal cell differentiation	BP	0.00466187	DFO_b_PxW
GO:0034720	5.26953e-05	0.999999	3	6	histone H3-K4 demethylation	BP	0.00466187	DFO_b_PxW
GO:0034721	5.26953e-05	0.999999	3	6	histone H3-K4 demethylation, trimethyl-H3-K4-specific	BP	0.00466187	DFO_b_PxW
GO:0018208	5.42609e-05	0.999995	6	48	peptidyl-proline modification	BP	0.00466187	DFO_b_PxW
GO:0006808	6.11483e-05	0.999995	6	49	regulation of nitrogen utilization	BP	0.00518434	DFO_b_PxW
GO:0009560	9.59277e-05	0.999974	15	337	embryo sac egg cell differentiation	BP	0.00794169	DFO_b_PxW
GO:0008299	5.70945e-12	1	12	87	isoprenoid biosynthetic process	BP	4.01774e-08	Uncategorised_PxW
GO:0010031	1.65328e-10	1	6	12	circumnutation	BP	5.60263e-07	Uncategorised_PxW
GO:0006695	2.3885e-10	1	6	12	cholesterol biosynthetic process	BP	5.60263e-07	Uncategorised_PxW
GO:0033384	1.30689e-09	1	6	15	geranyl diphosphate biosynthetic process	BP	1.53277e-06	Uncategorised_PxW
GO:0045337	1.30689e-09	1	6	15	farnesyl diphosphate biosynthetic process	BP	1.53277e-06	Uncategorised_PxW
GO:0043617	1.79741e-09	1	5	8	cellular response to sucrose starvation	BP	1.80691e-06	Uncategorised_PxW
GO:0006598	4.07278e-07	1	9	115	polyamine catabolic process	BP	0.000125556	Uncategorised_PxW
GO:0000132	5.16492e-07	1	3	3	establishment of mitotic spindle orientation	BP	0.000125556	Uncategorised_PxW
GO:0001113	5.19895e-07	1	3	3	transcription open complex formation at RNA polymerase II promoter	BP	0.000125556	Uncategorised_PxW
GO:0018343	5.32673e-07	1	3	3	protein farnesylation	BP	0.000125556	Uncategorised_PxW
GO:0016031	5.35266e-07	1	3	3	tRNA import into mitochondrion	BP	0.000125556	Uncategorised_PxW
GO:0045786	5.35266e-07	1	3	3	negative regulation of cell cycle	BP	0.000125556	Uncategorised_PxW
GO:0042398	1.16078e-06	1	9	130	cellular modified amino acid biosynthetic process	BP	0.000247526	Uncategorised_PxW
GO:0010315	1.96759e-06	1	6	54	auxin export across the plasma membrane	BP	0.000395598	Uncategorised_PxW
GO:0006694	2.37669e-06	1	9	140	steroid biosynthetic process	BP	0.000464577	Uncategorised_PxW
GO:0010048	2.94628e-06	1	12	290	vernalization response	BP	0.000560351	Uncategorised_PxW
GO:0032065	5.60433e-06	1	3	6	maintenance of protein location in cell cortex	BP	0.00100957	Uncategorised_PxW
GO:0006644	5.73863e-06	1	6	55	phospholipid metabolic process	BP	0.00100957	Uncategorised_PxW
GO:1904159	7.20797e-06	1	3	6	megasporocyte differentiation	BP	0.00123713	Uncategorised_PxW
GO:0031426	9.45058e-06	1	3	6	polycistronic mRNA processing	BP	0.00134497	Uncategorised_PxW
GO:0031542	1.04989e-05	1	3	6	positive regulation of anthocyanin biosynthetic process	BP	0.00134497	Uncategorised_PxW
GO:0010253	1.05049e-05	1	3	6	UDP-rhamnose biosynthetic process	BP	0.00134497	Uncategorised_PxW
GO:0050482	1.0512e-05	1	3	6	arachidonic acid secretion	BP	0.00134497	Uncategorised_PxW
GO:0052543	1.39083e-05	0.999999	6	70	callose deposition in cell wall	BP	0.00174773	Uncategorised_PxW
GO:0009452	1.68877e-05	1	3	7	7-methylguanosine RNA capping	BP	0.00208489	Uncategorised_PxW
GO:0000160	2.07598e-05	0.999996	12	347	phosphorelay signal transduction system	BP	0.00251874	Uncategorised_PxW
GO:0009063	2.2065e-05	1	3	8	cellular amino acid catabolic process	BP	0.00263172	Uncategorised_PxW
GO:0006084	2.28237e-05	0.999997	9	187	acetyl-CoA metabolic process	BP	0.00267684	Uncategorised_PxW
GO:0016132	2.51768e-05	0.999995	12	343	brassinosteroid biosynthetic process	BP	0.00290441	Uncategorised_PxW
GO:0009745	2.56187e-05	1	3	9	sucrose mediated signaling	BP	0.00290772	Uncategorised_PxW
GO:0016125	3.10423e-05	0.999998	6	74	sterol metabolic process	BP	0.00338984	Uncategorised_PxW
GO:0010119	3.17937e-05	0.999994	12	357	regulation of stomatal movement	BP	0.00338984	Uncategorised_PxW
GO:1903866	3.29681e-05	1	3	9	palisade mesophyll development	BP	0.00338984	Uncategorised_PxW
GO:0034414	3.59135e-05	1	3	9	tRNA 3'-trailer cleavage, endonucleolytic	BP	0.00338984	Uncategorised_PxW
GO:0042780	3.59135e-05	1	3	9	tRNA 3'-end processing	BP	0.00338984	Uncategorised_PxW
GO:0051315	3.79798e-05	1	3	9	attachment of mitotic spindle microtubules to kinetochore	BP	0.00338984	Uncategorised_PxW
GO:0015882	3.89804e-05	1	3	9	L-ascorbic acid transmembrane transport	BP	0.00338984	Uncategorised_PxW
GO:0006218	4.05246e-05	1	3	9	uridine catabolic process	BP	0.00338984	Uncategorised_PxW
GO:0070981	4.10616e-05	1	3	9	L-asparagine biosynthetic process	BP	0.00338984	Uncategorised_PxW
GO:0097164	4.10616e-05	1	3	9	ammonium ion metabolic process	BP	0.00338984	Uncategorised_PxW
GO:0090391	4.30086e-05	0.999999	3	9	granum assembly	BP	0.00338984	Uncategorised_PxW
GO:1904030	4.33544e-05	0.999999	3	9	negative regulation of cyclin-dependent protein kinase activity	BP	0.00338984	Uncategorised_PxW
GO:0016126	7.28019e-05	0.999984	12	384	sterol biosynthetic process	BP	0.00545008	Uncategorised_PxW
GO:0044205	9.64931e-05	0.999998	3	12	'de novo' UMP biosynthetic process	BP	0.00699789	Uncategorised_PxW
GO:0006101	0.000100345	0.999998	3	12	citrate metabolic process	BP	0.00699789	Uncategorised_PxW
GO:0009646	0.000100439	0.999981	10	281	response to absence of light	BP	0.00699789	Uncategorised_PxW
GO:0010028	0.000102906	0.999998	3	12	xanthophyll cycle	BP	0.00706884	Uncategorised_PxW
GO:0035336	0.000106789	0.999998	3	12	long-chain fatty-acyl-CoA metabolic process	BP	0.00706884	Uncategorised_PxW
GO:0019305	0.000111265	0.999998	3	12	dTDP-rhamnose biosynthetic process	BP	0.00706884	Uncategorised_PxW
GO:0071901	0.000111502	0.999998	3	12	negative regulation of protein serine/threonine kinase activity	BP	0.00706884	Uncategorised_PxW
GO:0010495	0.000157925	0.999997	3	16	siRNA-mediated long-distance post-transcriptional gene silencing	BP	0.00974841	Uncategorised_PxW

## Sheet: Table S2
Table S2. Summary of triad expression data in PxC F5 lines, homoeologs associated with change in triad expression and bias distance calculated between F5 lines and parental lines. In genotype column O if multiple values are shown they refer to multiple homoeologs as indicated in "homoeologs_with_SNPs" column N. In column R bias_distance_category: DFB = divergent from both parents, DFO_a = diverge…
F5_line	triad_id	A_homoeolog	B_homoeolog	D_homoeolog	A_tpm	B_tpm	D_tpm	A_relative_expression	B_relative_expression	D_relative_expression	cv	homoeolog_associated_expression_with_genotype	homoeologs_with_SNPs	genotype	bias_distance_to_Paragon	bias_distance_to_Charger	bias_distance_category
PC_1	13	TraesCS1A02G001900	TraesCS1B02G000800	TraesCS1D02G003900	34.9355	56.7554	26.0707	0.296663	0.481952	0.221385	40.2293	D	D	Charger	0.0700773	0.0242254	Conserved
PC_1	16	TraesCS1A02G002200	TraesCS1B02G001100	TraesCS1D02G004200	8.62655	16.6757	27.8968	0.162156	0.313458	0.524386	54.5793	D	D	Charger	0.048681	0.054028	Conserved
PC_1	59	TraesCS1A02G023800	TraesCS1B02G030000	TraesCS1D02G023400	4.52324	0.411221	4.33295	0.48808	0.0443728	0.467547	75.1373	B,D	B,D	Paragon,Paragon	0.0763951	0.0895308	Conserved
PC_1	62	TraesCS1A02G024600	TraesCS1B02G031000	TraesCS1D02G024700	0.325979	0.758478	4.12875	0.0625295	0.145492	0.791979	119.808	B	B	Charger	0.306819	0.244048	DFB
PC_1	63	TraesCS1A02G024700	TraesCS1B02G031100	TraesCS1D02G024800	5.17088	9.01699	12.7805	0.191738	0.334354	0.473908	42.3262	D	A,B,D	HET,Charger,Paragon	0.0154766	0.110433	Conserved
PC_1	64	TraesCS1A02G025100	TraesCS1B02G031500	TraesCS1D02G025100	1.66331	1.03386	3.67849	0.260884	0.162158	0.576958	65.0049	B	B,D	Charger,Paragon	0.168397	0.271907	Uncategorised
PC_1	68	TraesCS1A02G025900	TraesCS1B02G032500	TraesCS1D02G026200	2.05313	0.564919	1.33113	0.519888	0.143047	0.337065	56.5344	A,D	A,D	HET,Paragon	0.272459	0.0798989	DFO_a
PC_1	79	TraesCS1A02G029800	TraesCS1B02G036900	TraesCS1D02G030300	4.91497	6.60811	5.33625	0.291528	0.391956	0.316516	15.685	D	B,D	Charger,Paragon	0.282124	0.150879	Uncategorised
PC_1	91	TraesCS1A02G031200	TraesCS1B02G038800	TraesCS1D02G032600	5.47564	0.0792657	8.75534	0.382638	0.00553909	0.611823	91.8404	D	A,D	HET,Paragon	0.364983	0.441478	DFB
PC_1	121	TraesCS1A02G037900	TraesCS1B02G048800	TraesCS1D02G039600	20.6083	22.6425	28.4092	0.287584	0.315972	0.396444	16.9405	A,D	A,D	Charger,Paragon	0.208496	0.241219	DFB
PC_1	128	TraesCS1A02G040600	TraesCS1B02G053600	TraesCS1D02G041200	20.1353	26.9732	14.4356	0.327168	0.438274	0.234558	30.5994	A,B	A,B	Charger,Charger	0.197851	0.0263665	Conserved
PC_1	129	TraesCS1A02G040500	TraesCS1B02G053500	TraesCS1D02G041300	3.90591	1.22895	4.40571	0.4094	0.128813	0.461786	53.7137	A	A	Charger	0.208787	0.0711139	DFO_a
PC_1	144	TraesCS1A02G043200	TraesCS1B02G055900	TraesCS1D02G043700	11.6082	13.6828	19.1355	0.26129	0.307987	0.430723	26.2542	B	B	Charger	0.16848	0.0265579	Conserved
PC_1	154	TraesCS1A02G044800	TraesCS1B02G058000	TraesCS1D02G045400	1.54022	0.896033	1.81284	0.362481	0.210876	0.426642	33.2391	B	B	Charger	0.0630043	0.0864519	Conserved
PC_1	181	TraesCS1A02G050100	TraesCS1B02G066400	TraesCS1D02G052200	4.59148	2.516	1.60428	0.527044	0.288805	0.184151	52.719	B	B,D	Charger,Charger	0.0873242	0.0368099	Conserved
PC_1	188	TraesCS1A02G051500	TraesCS1B02G068200	TraesCS1D02G053500	13.037	5.51976	14.927	0.389352	0.164849	0.445799	44.5849	B,D	B,D	Charger,Charger	0.272244	0.053485	DFO_a
PC_1	192	TraesCS1A02G051900	TraesCS1B02G068700	TraesCS1D02G053900	5.21817	1.22211	4.36748	0.482817	0.113077	0.404106	58.4295	A,B	A,B,D	Charger,Charger,Charger	0.113226	0.0697223	Conserved
PC_1	195	TraesCS1A02G054000	TraesCS1B02G071200	TraesCS1D02G054900	2.6131	2.28968	2.29724	0.36293	0.31801	0.31906	7.69095	B,D	B,D	Charger,Charger	0.203423	0.0473615	DFO_a
PC_1	200	TraesCS1A02G055000	TraesCS1B02G071800	TraesCS1D02G055700	4.59492	6.29302	6.31031	0.267174	0.36591	0.366916	17.1894	B	B	Charger	0.108568	0.048904	Conserved
PC_1	202	TraesCS1A02G055200	TraesCS1B02G072000	TraesCS1D02G055900	11.6092	2.22871	15.6154	0.394156	0.0756695	0.530175	69.9832	B	B,D	Charger,Charger	0.108345	0.0380642	Conserved
PC_1	209	TraesCS1A02G056600	TraesCS1B02G073700	TraesCS1D02G057300	5.52927	6.59206	2.09148	0.389034	0.463811	0.147155	49.6541	B	B	Charger	0.48566	0.0282472	DFO_a
PC_1	257	TraesCS1A02G066400	TraesCS1B02G084700	TraesCS1D02G067500	70.2612	10.8725	57.2777	0.507626	0.0785517	0.413822	67.6731	B	B	Charger	0.178399	0.0208995	Conserved
PC_1	339	TraesCS1A02G081300	TraesCS1B02G099000	TraesCS1D02G082900	36.2057	27.7404	15.3033	0.456858	0.350039	0.193103	39.8005	B	B,D	Charger,Charger	0.0935227	0.0833947	Conserved
PC_1	651	TraesCS1A02G135600	TraesCS1B02G150800	TraesCS1D02G131300	1.42269	3.77352	7.5896	0.111271	0.295133	0.593596	73.0263	B	B	Charger	0.0318657	0.14974	Conserved
PC_1	786	TraesCS1A02G154300	TraesCS1B02G170900	TraesCS1D02G153100	2.59065	2.05314	1.93045	0.394061	0.3123	0.293639	16.0239	A	A	Charger	0.0806216	0.0062623	Conserved
PC_1	790	TraesCS1A02G154700	TraesCS1B02G171900	TraesCS1D02G153600	4.46485	2.30436	4.06853	0.411973	0.212623	0.375404	31.8375	A	A	Charger	0.0155809	0.0685168	Conserved
PC_1	815	TraesCS1A02G159100	TraesCS1B02G174800	TraesCS1D02G156400	41.5065	16.4023	29.2309	0.476321	0.18823	0.335449	43.2172	A	A	Charger	0.0939499	0.0315026	Conserved
PC_1	821	TraesCS1A02G159700	TraesCS1B02G176700	TraesCS1D02G157100	0.0931514	17.3039	17.0405	0.00270494	0.502471	0.494824	85.9074	A	A	Charger	0.282182	0.0632706	DFO_a
PC_1	846	TraesCS1A02G163700	TraesCS1B02G180400	TraesCS1D02G160500	0.268077	1.18462	0.0359393	0.180082	0.795775	0.0241425	122.402	A	A	Charger	0.179907	0.0390169	Conserved
PC_1	921	TraesCS1A02G167200	TraesCS1B02G183600	TraesCS1D02G173700	18.9857	7.98466	11.4606	0.494021	0.207767	0.298213	43.8969	A	A	Charger	0.34303	0.0257267	DFO_a
PC_1	933	TraesCS1A02G165300	TraesCS1B02G182100	TraesCS1D02G175300	2.82921	2.62507	2.9497	0.336651	0.312361	0.350989	5.85797	A	A	Charger	0.159364	0.0709946	Conserved
PC_1	991	TraesCS1A02G188800	TraesCS1B02G196500	TraesCS1D02G187600	2.16526	2.90587	2.46333	0.287381	0.385677	0.326942	14.8376	A	A	Charger	0.0489671	0.0322645	Conserved
PC_1	1027	TraesCS1A02G183900	TraesCS1B02G205400	TraesCS1D02G192800	3.50125	0.916263	2.39176	0.514188	0.134561	0.35125	57.134	A	A	Charger	0.052809	0.0320502	Conserved
PC_1	1033	TraesCS1A02G190000	TraesCS1B02G192100	TraesCS1D02G194100	0.470765	1.84004	3.28819	0.0840802	0.328637	0.587283	75.4902	A	A	Charger	0.18287	0.236097	Uncategorised
PC_1	1037	TraesCS1A02G190800	TraesCS1B02G206000	TraesCS1D02G194800	13.537	11.7022	17.7575	0.314839	0.272164	0.412997	21.6645	A	A	Charger	0.0818509	0.074465	Conserved
PC_1	1040	TraesCS1A02G191400	TraesCS1B02G206300	TraesCS1D02G195100	8.82421	10.1484	7.76369	0.330046	0.379574	0.29038	13.4063	A	A	Charger	0.212716	0.0838949	DFO_a
PC_1	1059	TraesCS1A02G194000	TraesCS1B02G209000	TraesCS1D02G197900	38.5989	26.8747	105.351	0.225957	0.157324	0.61672	74.3422	A	A	Charger	0.0631371	0.0384338	Conserved
PC_1	1076	TraesCS1A02G196500	TraesCS1B02G211100	TraesCS1D02G200000	30.2359	29.7254	1.36333	0.493046	0.484723	0.0222314	80.8363	A,D	A,D	Charger,Charger	0.466728	0.0351256	DFO_a
PC_1	1079	TraesCS1A02G196800	TraesCS1B02G211400	TraesCS1D02G200300	2.51385	0.107651	0.788051	0.737296	0.0315733	0.231131	109.138	A	A	Charger	0.327846	0.00448152	DFO_a
PC_1	1080	TraesCS1A02G197000	TraesCS1B02G211600	TraesCS1D02G200500	0.194274	0.20151	3.32946	0.0521506	0.0540932	0.893756	145.602	A	A	Charger	0.357715	0.0203433	DFO_a
PC_1	1082	TraesCS1A02G197200	TraesCS1B02G211800	TraesCS1D02G200700	3.45509	4.74117	4.6248	0.269485	0.369796	0.360719	16.6439	A	A	Charger	0.115506	0.0849957	Conserved
PC_1	1085	TraesCS1A02G197500	TraesCS1B02G212100	TraesCS1D02G201000	3.85716	4.10149	4.3142	0.314284	0.334192	0.351524	5.59036	A	A	Charger	0.133557	0.0106136	Conserved
PC_1	1103	TraesCS1A02G200000	TraesCS1B02G214700	TraesCS1D02G203500	50.4749	43.2177	30.8037	0.405433	0.347141	0.247427	23.9709	A	A	Charger	0.0830152	0.0571053	Conserved
PC_1	1112	TraesCS1A02G201400	TraesCS1B02G215700	TraesCS1D02G204800	5.92203	3.54295	1.29823	0.55021	0.329172	0.120617	64.4481	A	A	Charger	0.0966597	0.0905151	Conserved
PC_1	1199	TraesCS1A02G213400	TraesCS1B02G226800	TraesCS1D02G216200	19.0216	7.04934	5.71907	0.598352	0.221747	0.179901	69.1394	A	A	Charger	0.0648093	0.0249437	Conserved
PC_1	1200	TraesCS1A02G213600	TraesCS1B02G227100	TraesCS1D02G216400	25.3533	8.06085	15.995	0.51313	0.163145	0.323725	52.5571	A	A	Charger	0.0881572	0.039703	Conserved
PC_1	1582	TraesCS1A02G267900	TraesCS1B02G278600	TraesCS1D02G267800	2.99635	7.84778	1.68236	0.239201	0.626495	0.134304	77.7739	A	A	Charger	0.19942	0.0987368	Conserved
PC_1	1611	TraesCS1A02G272200	TraesCS1B02G282200	TraesCS1D02G272700	1.97521	2.72839	2.85562	0.261298	0.360935	0.377767	18.8847	A	A	Charger	0.0559625	0.025621	Conserved
PC_1	1666	TraesCS1A02G280600	TraesCS1B02G289600	TraesCS1D02G279700	9.00714	5.46377	2.11079	0.543198	0.329506	0.127296	62.3931	B	B	Charger	0.339722	0.120293	Uncategorised
PC_1	1677	TraesCS1A02G281800	TraesCS1B02G290900	TraesCS1D02G281000	7.61174	10.3393	10.6573	0.266066	0.361409	0.372525	17.5558	B	B	Charger	0.158045	0.0292785	Conserved
PC_1	1746	TraesCS1A02G291400	TraesCS1B02G300700	TraesCS1D02G289900	10.5203	15.4097	17.0297	0.244888	0.358702	0.396411	23.6648	B	B	Charger	0.0724344	0.0285922	Conserved
PC_1	1842	TraesCS1A02G307800	TraesCS1B02G318500	TraesCS1D02G307200	17.503	5.07797	10.5007	0.529084	0.153498	0.317418	56.4894	B	B	Charger	0.0502469	0.117035	Conserved
PC_1	1848	TraesCS1A02G308400	TraesCS1B02G319100	TraesCS1D02G307800	2.36531	1.74834	0.790173	0.48234	0.356526	0.161134	48.5562	B	B	Charger	0.263602	0.134231	Uncategorised
PC_1	1851	TraesCS1A02G309200	TraesCS1B02G320000	TraesCS1D02G308600	15.242	5.51211	7.30541	0.543202	0.196444	0.260354	55.3618	B	B	Charger	0.0493107	0.0249372	Conserved
PC_1	1869	TraesCS1A02G311300	TraesCS1B02G322800	TraesCS1D02G311300	4.20208	5.34237	4.60338	0.297012	0.377611	0.325377	12.2652	A,B	A,B	Charger,Charger	0.0992677	0.036791	Conserved
PC_1	1870	TraesCS1A02G311400	TraesCS1B02G322900	TraesCS1D02G311400	11.6438	13.5963	10.6641	0.324302	0.378682	0.297016	12.4726	A,B	A,B	Charger,Charger	0.0518455	0.0136024	Conserved
PC_1	1873	TraesCS1A02G311800	TraesCS1B02G323500	TraesCS1D02G312100	1.50651	2.54381	2.37306	0.234536	0.396023	0.369441	25.9762	A,B,D	A,B,D	Charger,Charger,Charger	0.0895141	0.0548644	Conserved
PC_1	1875	TraesCS1A02G312000	TraesCS1B02G323700	TraesCS1D02G312300	5.70696	0.860936	5.24949	0.482929	0.0728533	0.444218	67.9233	B	A,B,D	Charger,Charger,Charger	0.328567	0.00956681	DFO_a
PC_1	1879	TraesCS1A02G312700	TraesCS1B02G324300	TraesCS1D02G312800	1.88042	9.2005	31.9514	0.0436979	0.213804	0.742498	109.323	A,D	A,B,D	Charger,Charger,Charger	0.13458	0.0777653	Conserved
PC_1	1880	TraesCS1A02G313200	TraesCS1B02G325000	TraesCS1D02G313700	1.85094	3.17745	1.61094	0.278784	0.47858	0.242636	38.1238	A,B,D	A,B,D	Charger,Charger,Charger	0.196367	0.0743734	Conserved
PC_1	1891	TraesCS1A02G314400	TraesCS1B02G326700	TraesCS1D02G314900	1.19723	0.929872	1.45043	0.334652	0.25992	0.405428	21.829	A	A,D	Charger,Charger	0.152481	0.0343544	Conserved
PC_1	1893	TraesCS1A02G315300	TraesCS1B02G327200	TraesCS1D02G315500	6.08494	0.013307	0.117228	0.978998	0.00214095	0.0188607	167.767	A,D	A,D	Charger,Charger	0.220403	0.0155805	DFO_a
PC_1	1894	TraesCS1A02G315400	TraesCS1B02G327300	TraesCS1D02G315600	3.92237	2.86398	2.57847	0.418841	0.305824	0.275335	22.6813	D	D	Charger	0.110639	0.081499	Conserved
PC_1	1895	TraesCS1A02G315500	TraesCS1B02G327400	TraesCS1D02G315700	11.9247	5.67425	7.38979	0.477204	0.227072	0.295724	38.7712	D	D	Charger	0.108195	0.0112981	Conserved
PC_1	1896	TraesCS1A02G315600	TraesCS1B02G327500	TraesCS1D02G315800	1.56505	3.52602	2.88842	0.196134	0.441886	0.36198	37.6066	D	D	Charger	0.276722	0.021732	DFO_a
PC_1	1898	TraesCS1A02G315900	TraesCS1B02G328200	TraesCS1D02G316200	2.58817	0.272471	0.610529	0.745619	0.0784954	0.175886	108.107	D	D	Charger	0.234001	0.129463	Uncategorised
PC_1	1906	TraesCS1A02G319400	TraesCS1B02G331700	TraesCS1D02G319200	1.47394	0	5.99052	0.197462	0	0.802538	125.45	A,D	A,D	Charger,Charger	0.279253	0.273883	DFB
PC_1	1908	TraesCS1A02G319600	TraesCS1B02G331900	TraesCS1D02G319400	19.9311	16.8524	11.6366	0.411629	0.348045	0.240326	25.9782	A,D	A,D	Charger,Charger	0.166057	0.078238	Conserved
PC_1	1921	TraesCS1A02G321900	TraesCS1B02G334200	TraesCS1D02G322100	3.62108	1.27045	2.58233	0.484499	0.169986	0.345515	47.283	A	A,D	Charger,Charger	0.110172	0.0373794	Conserved
PC_1	1924	TraesCS1A02G322300	TraesCS1B02G334600	TraesCS1D02G322400	8.59407	11.7412	20.2929	0.21153	0.288991	0.499479	44.7024	A,D	A,B,D	Charger,Charger,Charger	0.047552	0.136619	Conserved
PC_1	1935	TraesCS1A02G323900	TraesCS1B02G337200	TraesCS1D02G325200	13.5484	9.30932	17.5877	0.33498	0.23017	0.434851	30.7051	B	B	Charger	0.167199	0.00446348	Conserved
PC_1	1936	TraesCS1A02G324000	TraesCS1B02G337400	TraesCS1D02G325300	16.1273	16.4084	28.0507	0.266187	0.270827	0.462986	33.6921	A	A	Charger	0.122877	0.0105267	Conserved
PC_1	1937	TraesCS1A02G324800	TraesCS1B02G337800	TraesCS1D02G325500	7.25338	7.2762	9.17297	0.306017	0.30698	0.387003	13.9447	A,B	A,B	Charger,Charger	0.131508	0.0423247	Conserved
PC_1	1945	TraesCS7A02G562100	TraesCS1B02G339000	TraesCS1D02G327500	0	274.837	59.1349	0	0.822935	0.177065	129.945	B	B	Charger	0.0209585	0.0124499	Conserved
PC_1	1946	TraesCS1A02G325800	TraesCS1B02G339100	TraesCS1D02G327600	0.862471	4.00081	7.82256	0.0679869	0.315376	0.616637	82.4297	B	B	Charger	0.103712	0.0198239	Conserved
PC_1	1947	TraesCS1A02G325900	TraesCS1B02G339200	TraesCS1D02G327700	5.68216	6.09578	5.35345	0.331681	0.355825	0.312494	6.5139	A,B	A,B	Charger,Charger	0.0560448	0.0142624	Conserved
PC_1	1992	TraesCS1A02G332600	TraesCS1B02G346300	TraesCS1D02G335300	9.35165	3.05228	3.55297	0.586057	0.191283	0.22266	65.8279	B	B	Charger	0.0400463	0.0773495	Conserved
PC_1	2022	TraesCS1A02G338300	TraesCS1B02G350700	TraesCS1D02G340500	2.99984	7.50787	10.0029	0.146258	0.366048	0.487695	51.916	A	A	Charger	0.116184	0.0409878	Conserved
PC_1	2024	TraesCS1A02G338500	TraesCS1B02G351000	TraesCS1D02G340700	1.34477	0.424259	6.5401	0.161843	0.0510593	0.787098	119.057	A	A	Charger	0.83577	0.0317402	DFO_a
PC_1	2054	TraesCS1A02G342500	TraesCS1B02G355600	TraesCS1D02G344600	3.67912	6.05077	5.27747	0.245154	0.403187	0.351659	24.1783	A	A	Charger	0.108772	0.0581339	Conserved
PC_1	2081	TraesCS1A02G346800	TraesCS1B02G360800	TraesCS1D02G349700	13.663	6.63148	23.2172	0.314008	0.152407	0.533585	57.3967	A,D	A,D	Charger,Charger	0.273272	0.0898948	DFO_a
PC_1	2083	TraesCS1A02G347100	TraesCS1B02G361300	TraesCS1D02G350000	2.81757	3.4242	4.03243	0.274237	0.333281	0.392481	17.7366	A	A,D	Charger,Charger	0.159067	0.0310898	Conserved
PC_1	2085	TraesCS1A02G347400	TraesCS1B02G361600	TraesCS1D02G350400	1.72908	1.1582	3.31281	0.27888	0.186804	0.534316	54.0126	A	A	Charger	0.225596	0.078942	DFO_a
PC_1	2108	TraesCS1A02G350200	TraesCS1B02G364500	TraesCS1D02G353100	48.7228	48.6894	30.6681	0.380408	0.380148	0.239444	24.3931	A	A,B	Charger,Charger	0.234974	0.0329184	DFO_a
PC_1	2112	TraesCS1A02G350900	TraesCS1B02G365100	TraesCS1D02G353800	29.226	21.8269	22.3627	0.398089	0.297306	0.304604	16.8597	A,B	A,B	Charger,Charger	0.17147	0.0867494	Conserved
PC_1	2154	TraesCS1A02G357500	TraesCS1B02G374100	TraesCS1D02G361800	3.16185	1.29424	1.43071	0.537107	0.219855	0.243037	53.0561	A	A	Charger	0.219258	0.0974923	DFO_a
PC_1	2165	TraesCS1A02G360300	TraesCS1B02G376800	TraesCS1D02G364700	1.32946	1.10197	0.96742	0.391151	0.324218	0.284631	16.1525	B	B	Charger	0.224027	0.0989038	DFO_a
PC_1	2167	TraesCS1A02G360500	TraesCS1B02G377000	TraesCS1D02G364900	15.6512	35.1489	14.8287	0.238481	0.535571	0.225948	52.5766	B	A,B	Charger,Charger	0.177755	0.0213873	Conserved
PC_1	2171	TraesCS1A02G361100	TraesCS1B02G377700	TraesCS1D02G365500	4.99554	2.34595	2.47255	0.50902	0.23904	0.25194	45.6857	B	A,B,D	Charger,Charger,Paragon	0.0792825	0.0458312	Conserved
PC_1	2172	TraesCS1A02G361200	TraesCS1B02G377800	TraesCS1D02G365600	2.10884	3.9882	3.60825	0.217288	0.410931	0.371781	30.7161	A,B	A,B	Charger,Charger	0.233208	0.0530921	DFO_a
PC_1	2173	TraesCS1A02G361300	TraesCS1B02G377900	TraesCS1D02G365700	13.7426	6.49629	4.37432	0.558343	0.263935	0.177722	59.8725	A	A	Charger	0.247384	0.0107089	DFO_a
PC_1	2183	TraesCS1A02G363100	TraesCS1B02G380300	TraesCS1D02G368100	14.4547	11.3145	11.1605	0.391413	0.306379	0.302209	15.1024	A	A,B	Charger,Charger	0.166684	0.0814587	Conserved
PC_1	2185	TraesCS1A02G363300	TraesCS1B02G380500	TraesCS1D02G368300	13.7034	8.0694	14.4569	0.378238	0.222729	0.399033	28.9047	A,B	A,B	Charger,Charger	0.167688	0.0336925	Conserved
PC_1	2188	TraesCS1A02G363700	TraesCS1B02G380800	TraesCS1D02G368700	16.5582	11.8941	15.7546	0.374561	0.269055	0.356384	16.9211	A,B	A,B	Charger,Charger	0.0586404	0.00553374	Conserved
PC_1	2227	TraesCS1A02G370800	TraesCS1B02G390000	TraesCS1D02G376900	4.52766	3.94419	2.86312	0.399442	0.347966	0.252592	22.3532	B	B	Charger	0.368191	0.0736982	DFO_a
PC_1	2269	TraesCS1A02G378600	TraesCS1B02G399600	TraesCS1D02G385500	0.850343	0.0410818	1.89218	0.305483	0.0147585	0.679758	100.012	B	B	Charger	0.33049	0.0870779	DFO_a
PC_1	2336	TraesCS1A02G392000	TraesCS1B02G420100	TraesCS1D02G400100	843.475	948.898	1005.2	0.301503	0.339187	0.359311	8.80352	B	B	Charger	0.259089	0.0169709	DFO_a
PC_1	2339	TraesCS1A02G392300	TraesCS1B02G420500	TraesCS1D02G400500	2.44738	2.17618	0.0643232	0.522065	0.464214	0.0137212	83.4899	B	B	Charger	0.0719713	0.454832	DFO_b
PC_1	2351	TraesCS1A02G393900	TraesCS1B02G422900	TraesCS1D02G402600	10.1995	4.06007	14.1754	0.358695	0.142784	0.498521	53.7658	B	B	Charger	0.264163	0.0940198	DFO_a
PC_1	2370	TraesCS1A02G397300	TraesCS1B02G425600	TraesCS1D02G405300	18.971	14.0167	18.8074	0.366271	0.270617	0.363112	16.3009	D	D	Paragon	0.0190006	0.0683002	Conserved
PC_1	2385	TraesCS1A02G400300	TraesCS1B02G428900	TraesCS1D02G408100	4.90883	7.81139	3.97891	0.293957	0.467772	0.23827	35.9132	D	D	Paragon	0.0181604	0.177274	Conserved
PC_1	2394	TraesCS1A02G402100	TraesCS1B02G431200	TraesCS1D02G409700	1.52002	2.44511	2.55664	0.233068	0.374915	0.392017	26.1756	B	B	Paragon	0.152264	0.262994	Uncategorised
PC_1	2395	TraesCS1A02G402200	TraesCS1B02G431300	TraesCS1D02G409800	0.763883	0.384274	1.08127	0.342637	0.172365	0.484998	46.9573	B	B	Paragon	0.0828421	0.0706355	Conserved
PC_1	2399	TraesCS1A02G402800	TraesCS1B02G432200	TraesCS1D02G410800	2.38994	7.5	8.13852	0.132565	0.416009	0.451426	52.431	B	B	Paragon	0.0291556	0.152926	Conserved
PC_1	2401	TraesCS1A02G403000	TraesCS1B02G432400	TraesCS1D02G411000	6.8248	6.04032	13.333	0.260507	0.230563	0.50893	45.842	B	B	Paragon	0.0795268	0.196772	Conserved
PC_1	2429	TraesCS1A02G408800	TraesCS1B02G437500	TraesCS1D02G415900	0.0132969	2.59124	1.45931	0.003272	0.637632	0.359096	95.3891	B	B	Paragon	0.154977	0.294765	Uncategorised
PC_1	2431	TraesCS1A02G409100	TraesCS1B02G437700	TraesCS1D02G416100	3.52289	1.48145	1.77107	0.519953	0.218651	0.261396	48.9072	B	B	Paragon	0.0206623	0.177513	Conserved
PC_1	2499	TraesCS1A02G419400	TraesCS1B02G449500	TraesCS1D02G427200	4.84118	2.95538	3.15293	0.442137	0.269911	0.287952	28.3974	A	A	Charger	0.21509	0.0264877	DFO_a
PC_1	2501	TraesCS1A02G419600	TraesCS1B02G449700	TraesCS1D02G427400	1.45399	0.431948	2.85803	0.306492	0.0910521	0.602456	77.0269	B	B	Paragon	0.0842166	0.102742	Conserved
PC_1	2503	TraesCS1A02G420100	TraesCS1B02G450500	TraesCS1D02G427900	1.51188	3.44086	3.20316	0.185373	0.421886	0.392742	38.689	A	A	Charger	0.13345	0.107513	Conserved
PC_1	2539	TraesCS1A02G426700	TraesCS1B02G461600	TraesCS1D02G436500	29.6096	60.4311	31.9885	0.242644	0.495218	0.262138	42.1605	A	A	Charger	0.0418484	0.0246562	Conserved
PC_1	2591	TraesCS1A02G439700	TraesCS1B02G475000	TraesCS1D02G448900	8.29324	12.8245	4.37596	0.325306	0.503046	0.171649	49.7532	A	A	Charger	0.0775124	0.0650938	Conserved
PC_1	2615	TraesCS1A02G445000	TraesCS1B02G479800	TraesCS1D02G453100	7.46489	5.19324	2.27025	0.500047	0.347877	0.152076	52.3322	B	B	Charger	0.169255	0.0444391	Conserved
PC_1	2618	TraesCS1A02G445500	TraesCS1B02G480100	TraesCS1D02G453600	0.353599	0.609422	0	0.367177	0.632823	0	95.3298	B	A,B	Charger,Charger	0.629586	1.06404	DFB
PC_1	2627	TraesCS2A02G000600	TraesCS2B02G023500	TraesCS2D02G000200	5.03606	0.380256	0.514581	0.849123	0.0641143	0.0867627	134.049	B,D	B,D	Paragon,Paragon	0.0518763	0.0666556	Conserved
PC_1	2658	TraesCS2A02G007900	TraesCS2B02G012800	TraesCS2D02G009700	9.89173	23.9622	23.6822	0.171922	0.416472	0.411605	41.9422	A	A	Charger	0.183121	0.00102764	Conserved
PC_1	2664	TraesCS2A02G010100	TraesCS2B02G012500	TraesCS2D02G010700	33.3866	95.9952	39.1978	0.198046	0.569436	0.232518	61.5587	A	A	Charger	0.00530454	0.0128573	Conserved
PC_1	2669	TraesCS2A02G011600	TraesCS2B02G010000	TraesCS2D02G012000	0.199951	1.29633	1.11305	0.0766293	0.496804	0.426566	67.5207	A	A	Charger	0.122412	0.083522	Conserved
PC_1	2704	TraesCS2A02G022700	TraesCS2B02G031800	TraesCS2D02G023900	110.859	139.783	280.55	0.208699	0.26315	0.528151	51.2698	B	A,B	Charger,HET	0.230341	0.269879	DFB
PC_1	2735	TraesCS2A02G035000	TraesCS2B02G048100	TraesCS2D02G034300	4.0752	0.423041	0.459997	0.821905	0.0853208	0.0927743	126.94	D	D	Paragon	0.00112463	0.100257	Conserved
PC_1	2745	TraesCS2A02G037200	TraesCS2B02G050600	TraesCS2D02G036300	54.5537	70.6355	37.3969	0.335537	0.43445	0.230013	30.6709	B	B	Charger	0.124076	0.0782874	Conserved
PC_1	2762	TraesCS2A02G041100	TraesCS2B02G053600	TraesCS2D02G039500	5.40088	0.382119	3.55364	0.578461	0.0409268	0.380612	81.5604	D	B,D	Charger,Paragon	0.384102	0.227575	DFB
PC_1	2766	TraesCS2A02G041900	TraesCS2B02G054400	TraesCS2D02G040600	9.4539	12.1246	9.1766	0.307393	0.39423	0.298377	15.8791	D	B,D	Charger,Paragon	0.0189455	0.19437	Conserved
PC_1	2767	TraesCS2A02G042000	TraesCS2B02G054600	TraesCS2D02G040800	10.5571	4.16554	3.23678	0.587832	0.231941	0.180227	66.5741	D	A,D	Charger,Paragon	0.122517	0.057224	Conserved
PC_1	2795	TraesCS2A02G050600	TraesCS2B02G063900	TraesCS2D02G050300	12.0317	6.25328	21.1267	0.305283	0.158665	0.536052	57.0752	A	A	Charger	0.373918	0.0887392	DFO_a
PC_1	2819	TraesCS2A02G061100	TraesCS2B02G074500	TraesCS2D02G060100	1.28916	1.33645	1.05757	0.350013	0.362851	0.287135	12.1561	B	B,D	Charger,Paragon	0.0669247	0.0284938	Conserved
PC_1	2857	TraesCS2A02G069800	TraesCS2B02G083000	TraesCS2D02G068600	0.929322	1.94579	1.72521	0.202012	0.422968	0.37502	34.8681	A	A	Charger	0.204393	0.11656	Uncategorised
PC_1	2886	TraesCS2A02G079300	TraesCS2B02G094100	TraesCS2D02G076700	2.68164	7.56768	2.85254	0.204676	0.577603	0.21772	63.4934	A	A	Charger	0.145904	0.0321877	Conserved
PC_1	2914	TraesCS2A02G084900	TraesCS2B02G099600	TraesCS2D02G082800	0.867004	0.974075	0.647389	0.348409	0.391436	0.260156	20.0778	B	B	Charger	0.143963	0.0433703	Conserved
PC_1	2925	TraesCS2A02G088000	TraesCS2B02G102500	TraesCS2D02G085100	0.643166	1.3594	1.84417	0.167198	0.35339	0.479412	47.1211	A,D	A,D	Charger,Charger	0.242442	0.106116	Uncategorised
PC_1	2937	TraesCS2A02G089600	TraesCS2B02G105500	TraesCS2D02G087700	3.26806	6.8965	3.33914	0.242012	0.510712	0.247276	46.0911	A	A	Charger	0.162381	0.081519	Conserved
PC_1	2980	TraesCS2A02G098100	TraesCS4B02G178200	TraesCS2D02G097500	71.0138	29.1745	100.773	0.353371	0.145175	0.501454	53.6948	D	D	Charger	0.0851977	0.0825517	Conserved
PC_1	3022	TraesCS2A02G105400	TraesCS2B02G122300	TraesCS2D02G105000	24.7524	22.7048	15.1285	0.395497	0.362779	0.241724	24.3015	A,B	A,B	Charger,Charger	0.294799	0.00433397	DFO_a
PC_1	3026	TraesCS2A02G105900	TraesCS2B02G122900	TraesCS2D02G105500	36.546	14.5601	6.91124	0.629916	0.250961	0.119124	79.5516	B	B	Charger	0.37736	0.0561182	DFO_a
PC_1	3030	TraesCS2A02G106800	TraesCS2B02G123500	TraesCS2D02G106300	3.10601	2.13368	4.47542	0.319709	0.219624	0.460666	36.3291	B	A,B	Charger,Charger	0.107073	0.0338809	Conserved
PC_1	3032	TraesCS2A02G107100	TraesCS2B02G123700	TraesCS2D02G106600	13.9075	4.03981	15.4522	0.416399	0.120954	0.462647	55.6122	A,B	A,B	Charger,Charger	0.108133	0.042031	Conserved
PC_1	3033	TraesCS2A02G107000	TraesCS2B02G123900	TraesCS2D02G106800	14.1001	21.3859	16.2568	0.272504	0.413311	0.314186	21.6991	A	A,B	Charger,Charger	0.0517699	0.089979	Conserved
PC_1	3042	TraesCS2A02G108900	TraesCS2B02G126500	TraesCS2D02G109000	17.6458	13.8981	52.5547	0.209823	0.165259	0.624918	76.0502	B	B	Charger	0.271373	0.0348851	DFO_a
PC_1	3047	TraesCS2A02G109500	TraesCS2B02G127500	TraesCS2D02G109700	4.32239	8.80231	8.05516	0.20408	0.415598	0.380322	33.9953	A	A,B	Charger,Charger	0.19558	0.00716454	Conserved
PC_1	3057	TraesCS2A02G111000	TraesCS2B02G130000	TraesCS2D02G111700	5.14952	0.148281	6.87033	0.423198	0.012186	0.564616	86.0909	B	B,D	Charger,Charger	0.153486	0.0536912	Conserved
PC_1	3060	TraesCS2A02G111600	TraesCS2B02G130400	TraesCS2D02G112200	36.9621	10.108	13.2181	0.61309	0.167662	0.219249	73.0935	B,D	B,D	Charger,Charger	0.173116	0.0201419	Conserved
PC_1	3064	TraesCS2A02G112300	TraesCS2B02G130900	TraesCS2D02G112700	22.804	8.88953	5.79129	0.608353	0.23715	0.154497	72.5199	D	B,D	Charger,Charger	0.434913	0.00987563	DFO_a
PC_1	3068	TraesCS2A02G112700	TraesCS2B02G131500	TraesCS2D02G113200	1.60352	1.52225	1.36601	0.356989	0.338897	0.304114	8.06184	B	B	Charger	0.148169	0.0691001	Conserved
PC_1	3123	TraesCS2A02G121000	TraesCS2B02G141900	TraesCS2D02G123000	4.38731	6.99551	1.76221	0.333762	0.532179	0.134059	59.7181	A	A,B	Charger,Charger	0.533535	0.0718566	DFO_a
PC_1	3128	TraesCS2A02G122100	TraesCS2B02G144200	TraesCS2D02G124800	0.566656	4.64936	0.100072	0.106593	0.874583	0.0188244	141.236	A	A	Charger	0.407898	0.014227	DFO_a
PC_1	3129	TraesCS2A02G122200	TraesCS2B02G144300	TraesCS2D02G124900	1.54316	0.457075	0.382248	0.64771	0.191848	0.160441	81.8133	A	A	Charger	0.137078	0.0739566	Conserved
PC_1	3140	TraesCS2A02G123900	TraesCS2B02G145800	TraesCS2D02G126700	3.18229	11.772	4.11494	0.166881	0.617329	0.21579	74.148	D	D	Charger	0.121604	0.0182882	Conserved
PC_1	3148	TraesCS2A02G124900	TraesCS2B02G147400	TraesCS2D02G127800	5.55779	3.04452	5.24699	0.401305	0.219832	0.378863	29.68	A	A	Charger	0.107697	0.0295812	Conserved
PC_1	3150	TraesCS2A02G125200	TraesCS2B02G147700	TraesCS2D02G128300	34.4006	36.6912	45.2749	0.295622	0.315307	0.389071	14.779	A	A,B	Charger,Charger	0.0929257	0.00582232	Conserved
PC_1	3154	TraesCS2A02G125600	TraesCS2B02G148200	TraesCS2D02G128700	0.309299	8.12346	6.17399	0.0211751	0.556144	0.422681	83.5354	A	A	Charger	0.0801465	0.0172554	Conserved
PC_1	3158	TraesCS2A02G126700	TraesCS2B02G148600	TraesCS2D02G129200	5.59985	10.0448	6.98749	0.247429	0.443829	0.308742	30.1447	A	A	Charger	0.0419482	0.0620601	Conserved
PC_1	3159	TraesCS2A02G126800	TraesCS2B02G148700	TraesCS2D02G129300	4.71884	6.53337	7.01962	0.258258	0.357565	0.384177	19.9094	A	A	Charger	0.0508985	0.0360861	Conserved
PC_1	3163	TraesCS2A02G127300	TraesCS2B02G149100	TraesCS2D02G129700	2.20615	1.78987	2.13458	0.359858	0.291957	0.348184	10.8915	A	A	Charger	0.16114	0.0582762	Conserved
PC_1	3181	TraesCS2A02G130600	TraesCS2B02G152900	TraesCS2D02G132900	321.82	177.894	223.921	0.444727	0.245834	0.30944	30.4729	A	A,B	Charger,Charger	0.0583338	0.019859	Conserved
PC_1	3189	TraesCS2A02G132300	TraesCS2B02G154800	TraesCS2D02G134200	15.1407	3.91038	12.482	0.480153	0.124009	0.395838	55.8353	B	B	Charger	0.127644	0.128945	Conserved
PC_1	3214	TraesCS2A02G135600	TraesCS2B02G159500	TraesCS2D02G138100	2.95945	2.93965	3.0508	0.330669	0.328456	0.340875	1.98727	D	D	Charger	0.0237934	0.0827752	Conserved
PC_1	3216	TraesCS2A02G135800	TraesCS2B02G159700	TraesCS2D02G138300	9.08364	8.98127	13.5705	0.287136	0.2839	0.428965	24.8506	D	B,D	Charger,Charger	0.179289	0.00528442	Conserved
PC_1	3219	TraesCS2A02G136500	TraesCS2B02G160400	TraesCS2D02G139100	0.0279712	0.0320383	2.71249	0.0100888	0.0115557	0.978355	167.582	D	D	Charger	0.23297	0.0195265	DFO_a
PC_1	3235	TraesCS2A02G139800	TraesCS2B02G163800	TraesCS2D02G142500	3.09224	0.122227	2.86423	0.508701	0.0201074	0.471192	81.5728	D	D	Charger	0.240518	0.0343123	DFO_a
PC_1	3251	TraesCS2A02G142300	TraesCS2B02G167500	TraesCS2D02G145700	3.96073	11.8372	13.3222	0.136014	0.406495	0.457492	51.8328	B	B	Charger	0.310547	0.047296	DFO_a
PC_1	3269	TraesCS2A02G144800	TraesCS2B02G169700	TraesCS2D02G148700	17.6534	5.49963	25.3951	0.363627	0.113282	0.523092	61.9732	B	B,D	Charger,Charger	0.236946	0.0252284	DFO_a
PC_1	3274	TraesCS2A02G145700	TraesCS2B02G171100	TraesCS2D02G150300	8.6237	10.5336	10.4013	0.291749	0.356362	0.351888	10.8246	B	B	Charger	0.158054	0.0363894	Conserved
PC_1	3322	TraesCS2A02G153600	TraesCS2B02G178700	TraesCS2D02G159000	4.7893	2.44345	1.61172	0.541503	0.276268	0.182229	55.8932	B	B	Charger	0.234219	0.0208466	DFO_a
PC_1	3333	TraesCS2A02G155100	TraesCS2B02G180200	TraesCS2D02G160400	2.33403	4.21497	3.33427	0.236159	0.426476	0.337365	28.5667	A,D	A,D	Charger,Charger	0.173423	0.00825447	Conserved
PC_1	3341	TraesCS2A02G156100	TraesCS2B02G181600	TraesCS2D02G161900	39.5195	47.0558	53.2373	0.28266	0.336563	0.380776	14.7413	B	A,B	Charger,Charger	0.154036	0.0573042	Conserved
PC_1	3344	TraesCS2A02G156400	TraesCS2B02G182000	TraesCS2D02G162300	2.44574	3.37592	6.2964	0.201826	0.278586	0.519588	49.7414	B	B	Charger	0.172561	0.0958988	Conserved
PC_1	3346	TraesCS2A02G156700	TraesCS2B02G182200	TraesCS2D02G162500	4.01701	2.47594	4.57503	0.36294	0.223703	0.413357	29.4697	B	B	Charger	0.16455	0.174483	Conserved
PC_1	3358	TraesCS2A02G158800	TraesCS2B02G184400	TraesCS2D02G165800	70.4315	0.227498	16.7946	0.805358	0.00260136	0.19204	125.885	B	B	Charger	0.087549	0.0157604	Conserved
PC_1	3370	TraesCS2A02G160100	TraesCS2B02G186400	TraesCS2D02G167500	29.1357	28.0369	31.3587	0.329101	0.316689	0.35421	5.7346	B	B	Charger	0.081705	0.0205747	Conserved
PC_1	3380	TraesCS2A02G161400	TraesCS2B02G187400	TraesCS2D02G168500	8.3806	6.82222	5.99169	0.395414	0.321886	0.2827	17.1666	B	A,B,D	Charger,Charger,Charger	0.177635	0.0286286	Conserved
PC_1	3387	TraesCS2A02G162100	TraesCS2B02G188200	TraesCS2D02G169300	3.81084	2.33802	5.95497	0.314846	0.193164	0.49199	45.0806	B	B	Charger	0.070859	0.0404656	Conserved
PC_1	3399	TraesCS2A02G163700	TraesCS2B02G189500	TraesCS2D02G170600	6.3347	4.56293	8.09649	0.333509	0.240229	0.426263	27.9052	A	A,D	Charger,Charger	0.107041	0.0312308	Conserved
PC_1	3496	TraesCS2A02G177100	TraesCS2B02G204100	TraesCS2D02G185200	12.6428	10.9949	9.07838	0.38644	0.33607	0.27749	16.3578	B	B	Charger	0.0504687	0.0382759	Conserved
PC_1	3498	TraesCS2A02G177500	TraesCS2B02G204600	TraesCS2D02G185600	0	8.7573	0.15929	0	0.982136	0.0178644	168.585	B	B	Charger	0.300667	0.090095	DFO_a
PC_1	3568	TraesCS2A02G191100	TraesCS2B02G215900	TraesCS2D02G196900	3.27718	2.90259	3.90535	0.324952	0.287809	0.387239	15.0726	B	B	Charger	0.22357	0.0507005	DFO_a
PC_1	3593	TraesCS2A02G187900	TraesCS2B02G219400	TraesCS2D02G199700	4.68737	6.1755	10.534	0.219068	0.288617	0.492316	42.6019	B	B	Charger	0.182054	0.0297359	Conserved
PC_1	3604	TraesCS2A02G186600	TraesCS2B02G220600	TraesCS2D02G201300	7.46432	11.3057	7.27237	0.286622	0.434126	0.279252	26.21	B	B,D	Charger,Charger	0.0252512	0.0313513	Conserved
PC_1	3616	TraesCS2A02G184900	TraesCS2B02G222400	TraesCS2D02G202700	17.7243	10.0683	17.3436	0.392685	0.223065	0.38425	28.6765	B	B	Charger	0.0877853	0.00350251	Conserved
PC_1	3687	TraesCS2A02G203600	TraesCS2B02G230900	TraesCS2D02G212100	15.297	24.9889	13.9868	0.281854	0.460432	0.257714	33.2191	B	B	Charger	0.0591818	0.0288743	Conserved
PC_1	3752	TraesCS2A02G215300	TraesCS2B02G240200	TraesCS2D02G221000	15.2987	8.32746	9.76055	0.458228	0.249424	0.292348	33.0811	A	A	Charger	0.555528	0.123248	Uncategorised
PC_1	3754	TraesCS2A02G215600	TraesCS2B02G240600	TraesCS2D02G221200	17.0675	10.8811	14.4566	0.402486	0.256598	0.340915	21.9718	A	A	Charger	0.0930259	0.337216	DFO_b
PC_1	3759	TraesCS2A02G216100	TraesCS2B02G241100	TraesCS2D02G221700	3.31496	14.4307	4.1257	0.151566	0.659799	0.188635	85.0003	A	A	Charger	0.157028	0.0274229	Conserved
PC_1	3780	TraesCS2A02G218600	TraesCS2B02G244000	TraesCS2D02G224800	7.72436	12.4449	10.3144	0.253393	0.408247	0.338359	23.2647	A	A	Charger	0.136402	0.0158904	Conserved
PC_1	3790	TraesCS2A02G220100	TraesCS2B02G245600	TraesCS2D02G225800	5.93962	4.16903	2.3588	0.47641	0.334393	0.189197	43.0829	A	A	Charger	0.0841699	0.00487339	Conserved
PC_1	3828	TraesCS2A02G225600	TraesCS2B02G249100	TraesCS2D02G231500	1.99085	0.00379924	2.96985	0.401018	0.000765281	0.598217	91.3267	A	A	Charger	0.497952	0.0478388	DFO_a
PC_1	3831	TraesCS2A02G226300	TraesCS2B02G249600	TraesCS2D02G231800	8.11758	7.7341	6.06439	0.370394	0.352896	0.27671	14.9435	A	A	Charger	0.0171098	0.0713437	Conserved
PC_1	3840	TraesCS2A02G232200	TraesCS2B02G250800	TraesCS2D02G232900	2.95057	7.55695	7.91313	0.160177	0.410243	0.429579	45.0806	A	A	Charger	0.214681	0.0767426	DFO_a
PC_1	3869	TraesCS2A02G234200	TraesCS2B02G259100	TraesCS2D02G237400	13.7146	29.5162	22.1831	0.209659	0.451222	0.339119	36.2657	A	A	Charger	0.049652	0.0321622	Conserved
PC_1	3886	TraesCS2A02G236200	TraesCS2B02G259600	TraesCS2D02G240900	10.4366	1.12822	5.17234	0.623559	0.0674079	0.309033	83.6612	A	A	Charger	0.0586128	0.0246859	Conserved
PC_1	3894	TraesCS2A02G244100	TraesCS2B02G263000	TraesCS2D02G242400	1.26858	2.43024	3.46499	0.177082	0.339238	0.48368	46.0154	A	A	Charger	0.110542	0.0516907	Conserved
PC_1	3901	TraesCS2A02G245500	TraesCS2B02G258200	TraesCS2D02G244600	3.7448	4.48925	7.92074	0.231807	0.27789	0.490303	41.3636	A	A	Charger	0.0853013	0.0173317	Conserved
PC_1	3910	TraesCS2A02G238700	TraesCS2B02G256600	TraesCS2D02G246600	6.85386	6.73236	4.83522	0.372059	0.365463	0.262478	18.4354	A	A	Charger	0.0653435	0.0180554	Conserved
PC_1	3940	TraesCS2A02G249400	TraesCS2B02G271500	TraesCS2D02G250900	21.4879	51.4953	31.9359	0.204804	0.49081	0.304386	43.555	A	A	Charger	0.081606	0.0722806	Conserved
PC_1	3953	TraesCS2A02G251600	TraesCS2B02G266000	TraesCS2D02G252400	5.4445	22.1982	13.2284	0.133211	0.543127	0.323662	61.5387	A	A	Charger	0.156835	0.0581103	Conserved
PC_1	3962	TraesCS2A02G252800	TraesCS2B02G272500	TraesCS2D02G253400	3.12635	0.749653	0.945218	0.648456	0.15549	0.196054	82.0971	A	A	Charger	0.22658	0.132405	Uncategorised
PC_1	3963	TraesCS2A02G252900	TraesCS2B02G272600	TraesCS2D02G253500	1.2512	0.616349	0.616976	0.503598	0.248075	0.248327	44.236	A	A	Charger	0.0632766	0.0761672	Conserved
PC_1	4677	TraesCS2A02G352400	TraesCS2B02G370400	TraesCS2D02G350400	8.17749	11.4666	9.88582	0.276923	0.388304	0.334774	16.7113	B	B	Charger	0.01912	0.0550516	Conserved
PC_1	4732	TraesCS2A02G358900	TraesCS2B02G378300	TraesCS2D02G357800	2.32336	3.78013	2.4881	0.270422	0.439981	0.289597	27.8567	A	A	Charger	0.0311713	0.0385049	Conserved
PC_1	4738	TraesCS2A02G359600	TraesCS2B02G378900	TraesCS2D02G358500	3.41524	0.575877	2.88999	0.496321	0.0836897	0.419989	65.8622	A	A	Charger	0.0507175	0.0260484	Conserved
PC_1	4753	TraesCS2A02G363500	TraesCS2B02G381500	TraesCS2D02G361100	4.40193	9.5725	4.30522	0.24081	0.52367	0.23552	49.4573	B	B	Charger	0.0712342	0.0531025	Conserved
PC_1	4796	TraesCS2A02G371500	TraesCS2B02G388700	TraesCS2D02G367800	1.58985	1.75572	1.8446	0.30632	0.338278	0.355402	7.47352	A	A	Charger	0.164709	0.0574995	Conserved
PC_1	4798	TraesCS2A02G371800	TraesCS2B02G388900	TraesCS2D02G368100	3.23092	3.16444	2.14686	0.37823	0.370447	0.251324	21.3387	A	A	Charger	0.012932	0.0193518	Conserved
PC_1	4801	TraesCS2A02G372100	TraesCS2B02G389200	TraesCS2D02G368400	7.48295	4.88385	9.79348	0.337674	0.220388	0.441938	33.2517	A	A	Charger	0.138405	0.0139899	Conserved
PC_1	4819	TraesCS2A02G374300	TraesCS2B02G391200	TraesCS2D02G370700	8.00715	6.49022	6.3714	0.383691	0.311001	0.305308	13.1111	B	B	Charger	0.191466	0.0409925	Conserved
PC_1	4822	TraesCS2A02G374600	TraesCS2B02G391600	TraesCS2D02G371000	2.75988	2.86175	5.11421	0.257071	0.26656	0.476368	37.1888	B	B	Charger	0.101143	0.0487223	Conserved
PC_1	4873	TraesCS2A02G381800	TraesCS2B02G399100	TraesCS2D02G378300	1.28282	0.28965	1.95016	0.364165	0.0822253	0.55361	71.1599	A	A	Charger	0.208319	0.0280821	DFO_a
PC_1	4960	TraesCS2A02G393700	TraesCS2B02G411700	TraesCS2D02G391600	4.27892	2.7459	2.3232	0.457736	0.293741	0.248523	33.0247	B	B	Charger	0.168244	0.0608762	Conserved
PC_1	4961	TraesCS2A02G393800	TraesCS2B02G411800	TraesCS2D02G391700	41.682	50.8648	69.5732	0.257106	0.313748	0.429146	26.303	B	B	Charger	0.205104	0.0242693	DFO_a
PC_1	4962	TraesCS2A02G393900	TraesCS2B02G411900	TraesCS2D02G391800	39.5996	35.3417	34.0018	0.363489	0.324405	0.312106	8.04884	B	B	Charger	0.158561	0.0233835	Conserved
PC_1	4975	TraesCS2A02G396000	TraesCS2B02G414300	TraesCS2D02G393700	2.01017	2.17697	5.05013	0.217615	0.235673	0.546712	55.5036	B	B	Charger	0.183054	0.0260144	Conserved
PC_1	4987	TraesCS2A02G397300	TraesCS2B02G415600	TraesCS2D02G395100	1.20625	1.37298	4.55138	0.169165	0.192548	0.638287	79.307	B	B	Charger	0.0977395	0.0500696	Conserved
PC_1	4990	TraesCS2A02G398100	TraesCS2B02G416200	TraesCS2D02G395800	2.03393	2.92738	1.8983	0.296509	0.426756	0.276735	24.4525	B	B	Charger	0.126615	0.0650724	Conserved
PC_1	4997	TraesCS2A02G399000	TraesCS2B02G417000	TraesCS2D02G396500	21.2867	4.82268	8.4368	0.616181	0.139601	0.244218	75.1428	B	B	Charger	0.0709366	0.0208361	Conserved
PC_1	5027	TraesCS2A02G403200	TraesCS2B02G421100	TraesCS2D02G400300	14.4286	7.57745	9.9069	0.452124	0.237441	0.310435	32.7474	A	A	Charger	0.0130265	0.0892013	Conserved
PC_1	5093	TraesCS2A02G412700	TraesCS2B02G431500	TraesCS2D02G410000	2.14524	2.2792	4.42781	0.242339	0.257471	0.50019	43.4101	A	A	Charger	0.0529556	0.0742454	Conserved
PC_1	5101	TraesCS2A02G413700	TraesCS2B02G432500	TraesCS2D02G410900	7.46179	4.34644	15.6627	0.271625	0.158219	0.570156	63.8365	A	A	Charger	0.135965	0.0299438	Conserved
PC_1	5161	TraesCS2A02G423500	TraesCS2B02G442900	TraesCS2D02G421200	8.5514	11.4796	12.1018	0.266126	0.357254	0.376619	17.7008	A,B	A,B	Charger,Paragon	0.124366	0.210969	Uncategorised
PC_1	5175	TraesCS2A02G424900	TraesCS2B02G444700	TraesCS2D02G422900	2.6	1.95005	4.11056	0.30021	0.225163	0.474627	38.3965	B	A,B	Charger,Paragon	0.0662908	0.184751	Conserved
PC_1	5244	TraesCS2A02G437200	TraesCS2B02G456100	TraesCS2D02G432800	78.6511	96.0081	80.3726	0.308397	0.376455	0.315147	11.2491	B	B	Paragon	0.0240864	0.376223	DFO_b
PC_1	5261	TraesCS2A02G435000	TraesCS2B02G458100	TraesCS2D02G435000	0.460782	30.4828	10.6281	0.011084	0.733259	0.255657	110.19	B	B	Paragon	0.0552378	0.256618	DFO_b
PC_1	5278	TraesCS2A02G441600	TraesCS2B02G461800	TraesCS2D02G439300	7.00658	44.2915	26.1914	0.0904197	0.571581	0.337999	72.1843	A	A,B	Paragon,Paragon	0.0381617	0.377476	DFO_b
PC_1	5286	TraesCS2A02G442800	TraesCS2B02G463900	TraesCS2D02G441900	2.0606	1.97539	2.05476	0.338316	0.324326	0.337357	2.34448	B	A,B	Paragon,Paragon	0.0210947	0.10997	Conserved
PC_1	5287	TraesCS2A02G442900	TraesCS2B02G464000	TraesCS2D02G442000	4.25736	0.571308	2.17874	0.607552	0.0815291	0.310919	79.118	A,D	A,B,D	Paragon,Paragon,Paragon	0.168256	0.277885	Uncategorised
PC_1	5289	TraesCS2A02G443200	TraesCS2B02G464300	TraesCS2D02G442300	2.76923	7.07426	13.195	0.1202	0.307063	0.572737	68.2228	A	A	Paragon	0.0286407	0.154171	Conserved
PC_1	5295	TraesCS2A02G443900	TraesCS2B02G465100	TraesCS2D02G443100	4.92141	9.66829	9.34937	0.205581	0.403871	0.390549	33.2512	A,B	A,B	Paragon,Paragon	0.0340948	0.09456	Conserved
PC_1	5297	TraesCS2A02G444100	TraesCS2B02G465300	TraesCS2D02G443300	1.94474	1.19164	2.71722	0.33223	0.203574	0.464196	39.0945	A,B	A,B	Paragon,Paragon	0.0368619	0.0935822	Conserved
PC_1	5314	TraesCS2A02G448000	TraesCS2B02G468400	TraesCS2D02G446900	1.90813	1.6797	1.74811	0.3576	0.31479	0.32761	6.59138	B	B	Paragon	0.0654236	0.108455	Conserved
PC_1	5329	TraesCS2A02G449800	TraesCS2B02G471600	TraesCS2D02G449300	1.91387	1.04203	0	0.647475	0.352525	0	97.2492	A	A	Paragon	0.39659	0.441934	DFB
PC_1	5333	TraesCS2A02G450400	TraesCS2B02G472000	TraesCS2D02G450000	1.8615	1.004	1.35975	0.440565	0.23762	0.321815	30.5885	A	A,B	Paragon,Paragon	0.0289023	0.124163	Conserved
PC_1	5338	TraesCS2A02G451300	TraesCS2B02G472800	TraesCS2D02G451100	1.93092	0.315499	2.08011	0.446298	0.0729219	0.48078	67.8543	B	A,B	Paragon,Paragon	0.0989206	0.16474	Conserved
PC_1	5377	TraesCS2A02G457600	TraesCS2B02G480000	TraesCS2D02G458300	2.84124	4.93524	6.42876	0.200014	0.347424	0.452563	38.0588	A	A	Paragon	0.0517365	0.0702128	Conserved
PC_1	5378	TraesCS2A02G457900	TraesCS2B02G480200	TraesCS2D02G458500	2.33078	3.63659	2.76927	0.266782	0.416246	0.316973	22.819	A	A	Paragon	0.0460485	0.050946	Conserved
PC_1	5384	TraesCS2A02G459600	TraesCS2B02G481000	TraesCS2D02G459900	7.99493	6.77026	8.11791	0.349381	0.295863	0.354756	9.76841	A	A	Paragon	0.0429371	0.0459676	Conserved
PC_1	5412	TraesCS2A02G463500	TraesCS2B02G485500	TraesCS2D02G464700	0.835854	2.43181	1.56413	0.17299	0.503293	0.323716	49.6084	B	B	Paragon	0.0437736	0.0933357	Conserved
PC_1	5419	TraesCS2A02G465400	TraesCS2B02G486900	TraesCS2D02G465800	3.5067	0.0676063	0.447417	0.87194	0.0168103	0.11125	140.649	A	A,D	Paragon,HET	0.0316882	0.609672	DFO_b
PC_1	5426	TraesCS2A02G467100	TraesCS2B02G489900	TraesCS2D02G467100	23.3968	3.988	1.92095	0.798369	0.136082	0.0655485	121.282	A	A,B	Paragon,Paragon	0.0201343	0.949707	DFO_b
PC_1	5431	TraesCS2A02G467700	TraesCS2B02G490700	TraesCS2D02G467700	1.44797	0.0772892	0.0390043	0.925656	0.0494094	0.0249347	153.934	B	B	HET	0.0808476	0.796469	DFO_b
PC_1	5437	TraesCS2A02G468700	TraesCS2B02G491600	TraesCS2D02G468800	2.56748	1.70402	0.411726	0.548229	0.363856	0.087915	69.501	D	A,D	Paragon,Paragon	0.137559	0.359395	Uncategorised
PC_1	5490	TraesCS2A02G479400	TraesCS2B02G503600	TraesCS2D02G478500	5.91801	5.69035	5.96312	0.336796	0.32384	0.339364	2.49628	B	B	Paragon	0.0866382	0.363856	DFO_b
PC_1	5506	TraesCS2A02G481700	TraesCS2B02G508000	TraesCS2D02G481900	2.2982	2.34736	0.145725	0.479662	0.489924	0.0304146	78.7156	A	A,D	Paragon,Paragon	0.148116	0.298325	Uncategorised
PC_1	5511	TraesCS2A02G482700	TraesCS2B02G509300	TraesCS2D02G482800	0.886769	0.992544	1.03875	0.30389	0.340138	0.355972	8.00991	D	D	Paragon	0.0276194	0.370183	DFO_b
PC_1	5533	TraesCS2A02G487900	TraesCS2B02G515500	TraesCS2D02G488200	17.0546	12.8116	10.9601	0.417736	0.313807	0.268458	22.9592	D	D	Paragon	0.0131191	0.261423	DFO_b
PC_1	5551	TraesCS2A02G490200	TraesCS2B02G518500	TraesCS2D02G490600	8.43043	7.62805	9.97647	0.323812	0.292993	0.383195	13.7546	A	A,D	Paragon,Paragon	0.0346438	0.441884	DFO_b
PC_1	5561	TraesCS2A02G492200	TraesCS2B02G520300	TraesCS2D02G492400	2.14047	2.66022	2.35151	0.299274	0.371944	0.328782	10.9645	D	D	Paragon	0.0570283	0.347209	DFO_b
PC_1	5567	TraesCS2A02G492900	TraesCS2B02G521000	TraesCS2D02G493100	15.3396	15.5721	21.0628	0.295137	0.299611	0.405252	18.6971	B	B,D	Paragon,Paragon	0.0230825	0.43192	DFO_b
PC_1	5569	TraesCS2A02G493600	TraesCS2B02G521600	TraesCS2D02G493500	9.60137	41.1095	34.3869	0.112828	0.483085	0.404087	58.5017	B	B,D	Paragon,Paragon	0.161825	0.426439	Uncategorised
PC_1	5579	TraesCS2A02G495500	TraesCS2B02G523800	TraesCS2D02G495800	4.9546	4.12858	4.92636	0.353659	0.294698	0.351643	10.0424	D	D	Paragon	0.0235416	0.414892	DFO_b
PC_1	5583	TraesCS2A02G495900	TraesCS2B02G524200	TraesCS2D02G496200	1.15969	3.72843	3.36388	0.140535	0.451821	0.407644	50.527	D	D	Paragon	0.0509302	0.386976	DFO_b
PC_1	5599	TraesCS2A02G498600	TraesCS2B02G526700	TraesCS2D02G498900	7.29352	8.33885	13.8279	0.247572	0.283054	0.469374	35.7429	D	D	Paragon	0.0632546	0.546079	DFO_b
PC_1	5600	TraesCS2A02G498700	TraesCS2B02G526800	TraesCS2D02G499000	22.6673	17.0535	36.5727	0.297107	0.223525	0.479368	39.5138	D	D	Paragon	0.0518696	0.417335	DFO_b
PC_1	5621	TraesCS2A02G501500	TraesCS2B02G529600	TraesCS2D02G502000	1.11893	1.20965	1.11839	0.324611	0.350932	0.324457	4.57233	D	D	Paragon	0.0161989	0.369561	DFO_b
PC_1	5627	TraesCS2A02G502200	TraesCS2B02G530300	TraesCS2D02G502700	3.74568	11.2173	13.8161	0.130153	0.389773	0.480074	54.498	D	D	Paragon	0.122441	0.572474	Uncategorised
PC_1	5632	TraesCS2A02G503200	TraesCS2B02G531200	TraesCS2D02G504000	11.2544	14.9741	16.8213	0.261428	0.347832	0.39074	19.7592	D	D	Paragon	0.0204879	0.312881	DFO_b
PC_1	5646	TraesCS2A02G505800	TraesCS2B02G534200	TraesCS2D02G506600	38.3972	40.1681	28.5191	0.358569	0.375107	0.266324	17.5855	D	A,D	Paragon,Paragon	0.0199599	0.158658	Conserved
PC_1	5651	TraesCS2A02G506400	TraesCS2B02G534700	TraesCS2D02G507100	12.8193	10.0159	20.2678	0.29741	0.232371	0.470218	36.8776	D	D	Paragon	0.0325619	0.375046	DFO_b
PC_1	5652	TraesCS2A02G506500	TraesCS2B02G534800	TraesCS2D02G507200	13.4727	4.04206	27.9529	0.296313	0.0888998	0.614787	79.4672	D	D	Paragon	0.0248952	0.587217	DFO_b
PC_1	5658	TraesCS2A02G507900	TraesCS2B02G536000	TraesCS2D02G508600	1.87943	3.10618	3.03478	0.234332	0.387286	0.378383	25.756	D	D	Paragon	0.0135082	0.365249	DFO_b
PC_1	5662	TraesCS2A02G511000	TraesCS2B02G539100	TraesCS2D02G512400	66.5999	0.711717	22.0228	0.745512	0.00796688	0.246521	112.907	B	B	Paragon	0.0297563	0.276371	DFO_b
PC_1	5665	TraesCS2A02G511900	TraesCS2B02G539900	TraesCS2D02G513500	3.69799	3.41867	2.02071	0.404711	0.374141	0.221148	29.5051	D	D	Paragon	0.0622456	0.195894	Conserved
PC_1	5672	TraesCS2A02G513900	TraesCS2B02G542000	TraesCS2D02G515500	0.911728	4.19554	0.404397	0.165418	0.761211	0.0733711	112.02	D	D	Paragon	0.00879475	0.043805	Conserved
PC_1	5693	TraesCS2A02G518400	TraesCS2B02G546800	TraesCS2D02G519800	1.02527	2.05295	1.96046	0.203479	0.407438	0.389082	33.8492	D	D	Paragon	0.0491293	0.214559	DFO_b
PC_1	5705	TraesCS2A02G520400	TraesCS2B02G549600	TraesCS2D02G521600	22.4771	19.3127	11.925	0.418453	0.359542	0.222005	30.2436	D	D	Paragon	0.0351269	0.236133	DFO_b
PC_1	5713	TraesCS2A02G521600	TraesCS2B02G551100	TraesCS2D02G523400	6.77629	0.503237	8.57511	0.427401	0.0317406	0.540858	80.183	A	A,D	Paragon,Paragon	0.0125634	0.655816	DFO_b
PC_1	5726	TraesCS2A02G523600	TraesCS2B02G553500	TraesCS2D02G525700	63.9152	7.9563	36.7973	0.588165	0.073216	0.338619	77.2546	A	A,B	Paragon,Paragon	0.00802856	0.377411	DFO_b
PC_1	5727	TraesCS2A02G523700	TraesCS2B02G553600	TraesCS2D02G525900	5.02793	79.8497	40.4238	0.0401267	0.637261	0.322613	89.6134	B	B	Paragon	0.0860754	0.144011	Conserved
PC_1	5748	TraesCS2A02G526700	TraesCS2B02G557000	TraesCS2D02G529400	2.19574	2.96666	3.0148	0.26852	0.362797	0.368684	16.8622	A,B	A,B	Paragon,Paragon	0.0217661	0.0490717	Conserved
PC_1	5760	TraesCS2A02G528900	TraesCS2B02G559300	TraesCS2D02G531800	11.3982	10.3109	11.4931	0.343297	0.310548	0.346155	5.93527	A,B,D	A,B,D	Paragon,Paragon,Paragon	0.0194729	0.148624	Conserved
PC_1	5762	TraesCS2A02G530800	TraesCS2B02G560200	TraesCS2D02G532700	9.41034	5.86699	13.7531	0.324154	0.202098	0.473748	40.8173	B	B,D	Paragon,Paragon	0.0236081	0.0466316	Conserved
PC_1	5767	TraesCS2A02G532800	TraesCS2B02G562300	TraesCS2D02G534600	7.03349	5.304	3.68967	0.438848	0.330938	0.230214	31.3013	D	A,D	Paragon,Paragon	0.0210477	0.112662	Conserved
PC_1	5791	TraesCS2A02G539700	TraesCS2B02G570000	TraesCS2D02G541300	3.61646	3.64081	10.031	0.209186	0.210595	0.58022	64.1433	A	A	Paragon	0.0214695	0.143543	Conserved
PC_1	5800	TraesCS2A02G541500	TraesCS2B02G571800	TraesCS2D02G542700	7.84556	3.86263	6.1194	0.44008	0.216666	0.343254	33.6111	A	A,D	Paragon,Paragon	0.0248756	0.174943	Conserved
PC_1	5806	TraesCS2A02G543000	TraesCS2B02G572800	TraesCS2D02G544200	8.16294	4.64969	5.33331	0.449849	0.256239	0.293912	30.7947	D	D	Paragon	0.0266809	0.161399	Conserved
PC_1	5849	TraesCS2A02G551900	TraesCS2B02G583200	TraesCS2D02G552900	1.84373	0.247452	4.27123	0.289785	0.0388927	0.671322	95.5367	A	A	Paragon	0.0675018	0.360554	DFO_b
PC_1	5871	TraesCS2A02G555300	TraesCS2B02G588600	TraesCS2D02G559200	15.881	68.2223	39.8654	0.128105	0.550319	0.321576	63.4057	A	A	Paragon	0.0418482	0.244268	DFO_b
PC_1	5886	TraesCS2A02G592500	TraesCS2B02G591700	TraesCS2D02G562000	0.175545	1.24918	0.984384	0.0728669	0.518525	0.408608	69.6507	A	A	Paragon	0.0640163	0.380213	DFO_b
PC_1	5888	TraesCS2A02G591700	TraesCS2B02G592000	TraesCS2D02G562500	1.75589	6.4486	9.46088	0.0993975	0.365042	0.535561	65.9411	B	A,B	Paragon,Paragon	0.12372	0.332457	Uncategorised
PC_1	5918	TraesCS2A02G559300	TraesCS2B02G620900	TraesCS2D02G571200	2.16614	1.64681	4.95039	0.247182	0.18792	0.564898	60.8153	B	B	Paragon	0.0300342	0.102347	Conserved
PC_1	5926	TraesCS2A02G563100	TraesCS2B02G623400	TraesCS2D02G572300	35.3435	123.364	228.995	0.0911615	0.318193	0.590646	75.0258	A	A	Paragon	0.112125	0.215501	Uncategorised
PC_1	5994	TraesCS2A02G536200	TraesCS7B02G265700	TraesCS2D02G596600	2.99285	0.0156048	7.13524	0.295045	0.00153837	0.703416	105.751	A	A	Paragon	0.32195	0.401663	DFB
PC_1	6009	TraesCS2A02G587100	TraesCS2B02G596300	TraesCS2D02G599500	2.01504	1.91127	2.7529	0.301688	0.286153	0.412159	20.6117	B	B	HET	0.0512361	0.174974	Conserved
PC_1	6030	TraesCS3A02G007600	TraesCS3B02G006300	TraesCS3D02G003100	1.72466	14.5256	0.670315	0.101927	0.858458	0.0396153	136.751	A	A	Paragon	0.027225	0.0953833	Conserved
PC_1	6034	TraesCS3A02G003800	TraesCS3B02G008700	TraesCS3D02G005500	10.949	8.12841	3.42484	0.486573	0.361227	0.1522	50.6768	A	A	Paragon	0.0598389	0.0335101	Conserved
PC_1	6060	TraesCS3A02G028400	TraesCS3B02G018600	TraesCS3D02G017500	14.0254	2.95947	7.49336	0.572974	0.120902	0.306124	68.1782	A	A	Paragon	0.103131	0.138388	Conserved
PC_1	6070	TraesCS3A02G026600	TraesCS3B02G017200	TraesCS3D02G018900	1.66263	1.4985	2.64871	0.286174	0.257925	0.455901	32.1246	A	A	Paragon	0.0751816	0.0688724	Conserved
PC_1	6077	TraesCS3A02G025700	TraesCS3B02G019300	TraesCS3D02G020000	2.3505	10.2626	9.26256	0.107448	0.469134	0.423418	59.086	A	A	Paragon	0.00852494	0.508148	DFO_b
PC_1	6082	TraesCS3A02G024900	TraesCS3B02G019900	TraesCS3D02G021200	7.02001	14.1806	15.7135	0.190171	0.384151	0.425677	37.7126	A	A	Paragon	0.0781467	0.248441	DFO_b
PC_1	6085	TraesCS3A02G024300	TraesCS3B02G020500	TraesCS3D02G022000	27.4196	31.3158	49.1821	0.25408	0.290182	0.455738	32.2594	A	A	Paragon	0.0358481	0.41102	DFO_b
PC_1	6091	TraesCS3A02G023200	TraesCS3B02G021600	TraesCS3D02G022900	1.56079	6.57383	2.22531	0.150656	0.634544	0.214799	78.8461	A	A	Paragon	0.011741	0.0837018	Conserved
PC_1	6101	TraesCS3A02G022200	TraesCS3B02G023700	TraesCS3D02G024500	4.57601	1.315	6.20368	0.378349	0.108725	0.512926	61.7478	B	B	Paragon	0.0997229	0.088625	Conserved
PC_1	6128	TraesCS3A02G047200	TraesCS3B02G035600	TraesCS3D02G032700	21.2948	14.251	9.72101	0.470429	0.314822	0.214749	38.6522	A	A,B	Paragon,Paragon	0.0514538	0.0995374	Conserved
PC_1	6153	TraesCS3A02G042900	TraesCS3B02G040600	TraesCS3D02G037800	2.21177	5.30384	3.09503	0.208448	0.49986	0.291692	45.0308	B	B	Paragon	0.012117	0.162399	Conserved
PC_1	6180	TraesCS3A02G036600	TraesCS3B02G047300	TraesCS3D02G043500	22.1777	21.4883	37.9472	0.271742	0.263294	0.464964	34.2221	A	A	Paragon	0.0438582	0.0838361	Conserved
PC_1	6189	TraesCS3A02G034300	TraesCS3B02G049100	TraesCS3D02G045200	0.213368	10.585	4.9597	0.0135402	0.67172	0.314739	98.8451	A	A	Paragon	0.150826	0.0618052	Conserved
PC_1	6217	TraesCS3A02G056100	TraesCS3B02G068900	TraesCS3D02G056200	12.1444	13.1721	24.6727	0.24294	0.263499	0.493561	41.7424	A	A	Charger	0.0406526	0.0358254	Conserved
PC_1	6224	TraesCS3A02G058100	TraesCS3B02G070600	TraesCS3D02G058300	3.84584	1.626	2.18791	0.502085	0.212278	0.285637	45.2027	A	A,D	Charger,Charger	0.272635	0.0323652	DFO_a
PC_1	6241	TraesCS3A02G064500	TraesCS3B02G077100	TraesCS3D02G064900	2.47398	1.54285	5.55985	0.258334	0.161105	0.580561	65.8666	B	B	Paragon	0.0583282	0.170399	Conserved
PC_1	6242	TraesCS3A02G065100	TraesCS3B02G078600	TraesCS3D02G065800	1.33243	0.921557	0	0.591143	0.408857	0	90.8165	B	B	Paragon	0.495141	0.170833	Uncategorised
PC_1	6259	TraesCS3A02G069900	TraesCS3B02G083400	TraesCS3D02G068900	3.24843	3.13258	3.69408	0.322422	0.310923	0.366655	8.82734	A	A,B	Charger,Paragon	0.182049	0.0337412	Conserved
PC_1	6270	TraesCS3A02G074000	TraesCS3B02G088300	TraesCS3D02G073700	1.53231	3.06811	3.15839	0.197493	0.395435	0.407071	35.3354	A	A	Charger	0.106215	0.023296	Conserved
PC_1	6304	TraesCS3A02G079400	TraesCS3B02G094700	TraesCS3D02G079800	5.45039	2.54815	10.3901	0.2964	0.138572	0.565028	64.6842	B	B	Paragon	0.0195464	0.155235	Conserved
PC_1	6316	TraesCS3A02G082100	TraesCS3B02G097200	TraesCS3D02G082300	15.7989	9.42742	13.5238	0.407712	0.243287	0.349	24.9974	B	B	Paragon	0.0308912	0.0999539	Conserved
PC_1	6326	TraesCS3A02G082700	TraesCS3B02G097800	TraesCS3D02G083400	29.1992	29.1843	51.8345	0.264922	0.264787	0.470291	35.5826	B	B	Paragon	0.0341314	0.1133	Conserved
PC_1	6329	TraesCS3A02G083800	TraesCS3B02G098800	TraesCS3D02G083800	2.53561	4.3821	5.01417	0.212507	0.36726	0.420233	32.3817	B	B	Paragon	0.115376	0.143263	Conserved
PC_1	6349	TraesCS3A02G087100	TraesCS3B02G102500	TraesCS3D02G087300	49.1516	50.4076	98.5226	0.248138	0.254479	0.497383	42.632	A,B	A,B	Charger,Paragon	0.0376927	0.0995244	Conserved
PC_1	6350	TraesCS3A02G087400	TraesCS3B02G102800	TraesCS3D02G087500	10.8577	1.33864	3.98588	0.670965	0.0827229	0.246312	91.0868	A	A	Charger	0.165852	0.0350455	Conserved
PC_1	6355	TraesCS3A02G088900	TraesCS3B02G104200	TraesCS3D02G089000	2.16489	4.12828	4.6419	0.197977	0.377526	0.424497	35.8654	B	A,B	Charger,Paragon	0.0496105	0.0592727	Conserved
PC_1	6376	TraesCS3A02G092900	TraesCS3B02G108100	TraesCS3D02G093200	6.23758	3.85905	6.2664	0.3812	0.23584	0.382961	25.331	B	A,B	Charger,Paragon	0.0218067	0.0339273	Conserved
PC_1	6378	TraesCS3A02G093100	TraesCS3B02G108400	TraesCS3D02G093400	1.53831	1.58632	0.974543	0.375273	0.386986	0.237741	24.8977	B	A,B	Charger,Paragon	0.0491255	0.114586	Conserved
PC_1	6426	TraesCS3A02G100000	TraesCS3B02G116700	TraesCS3D02G100600	16.0756	17.2664	9.06618	0.379069	0.407148	0.213783	31.3443	B	B	Paragon	0.05784	0.0163633	Conserved
PC_1	6429	TraesCS3A02G100300	TraesCS3B02G117300	TraesCS3D02G101100	5.19904	3.00757	5.60413	0.376449	0.217771	0.40578	30.3447	B	B	Paragon	0.0296283	0.121261	Conserved
PC_1	6454	TraesCS3A02G105000	TraesCS3B02G123500	TraesCS3D02G107200	2.55847	0.625709	2.43553	0.455267	0.111342	0.433391	57.7683	B	B	Paragon	0.0470858	0.294799	DFO_b
PC_1	6603	TraesCS3A02G129600	TraesCS3B02G148700	TraesCS3D02G130500	1.9552	1.55032	6.66109	0.192316	0.152491	0.655193	83.8347	B	B	Paragon	0.0804143	0.0252965	Conserved
PC_1	6606	TraesCS3A02G130000	TraesCS3B02G149100	TraesCS3D02G130900	29.0493	21.1611	40.1717	0.321405	0.234129	0.444465	31.7022	B	B	Paragon	0.0637222	0.101061	Conserved
PC_1	6607	TraesCS3A02G130100	TraesCS3B02G149200	TraesCS3D02G131000	11.5958	35.9636	26.0879	0.157451	0.488322	0.354228	49.9266	B	B	Paragon	0.0922738	0.0822125	Conserved
PC_1	6608	TraesCS3A02G130200	TraesCS3B02G149300	TraesCS3D02G131100	6.304	11.1051	7.31681	0.254955	0.449128	0.295917	30.7053	B	B	Paragon	0.0211801	0.121859	Conserved
PC_1	6610	TraesCS3A02G130500	TraesCS3B02G149600	TraesCS3D02G131300	2.63281	0.859054	5.13246	0.305277	0.0996083	0.595114	74.6824	B	B	Paragon	0.0273244	0.292534	DFO_b
PC_1	6655	TraesCS3A02G314400	TraesCS3B02G157400	TraesCS3D02G140100	1.61984	5.58518	1.22156	0.19223	0.662805	0.144965	85.8924	A	A	Charger	0.0620753	0.179432	Conserved
PC_1	6795	TraesCS3A02G153100	TraesCS3B02G179800	TraesCS3D02G160500	7.01257	6.96594	10.224	0.289746	0.287819	0.422435	23.1511	A	A	Charger	0.0833774	0.041482	Conserved
PC_1	6836	TraesCS3A02G158600	TraesCS3B02G185400	TraesCS3D02G166300	3.88667	2.41104	2.90073	0.422536	0.262114	0.31535	24.5127	A	A	Charger	0.0659692	0.0302625	Conserved
PC_1	6842	TraesCS3A02G159600	TraesCS3B02G190300	TraesCS3D02G166900	12.6186	12.2775	11.8717	0.343196	0.33392	0.322884	3.05064	B	B	Paragon	0.0280187	0.106765	Conserved
PC_1	6989	TraesCS3A02G183100	TraesCS3B02G213000	TraesCS3D02G187400	3.0085	0.554651	8.72454	0.244839	0.0451388	0.710023	102.348	A	A	Charger	0.32556	0.0516013	DFO_a
PC_1	7056	TraesCS3A02G193200	TraesCS3B02G221400	TraesCS3D02G195600	3.47674	0.998438	2.90421	0.471142	0.135301	0.393557	52.7501	B	B	Paragon	0.0755212	0.0747743	Conserved
PC_1	7065	TraesCS3A02G198700	TraesCS3B02G228000	TraesCS3D02G196800	2.68207	1.17343	3.54229	0.36255	0.158619	0.478831	48.6278	B	B	Paragon	0.0328986	0.0971581	Conserved
PC_1	7097	TraesCS3A02G200800	TraesCS3B02G378000	TraesCS3D02G203100	4.38417	2.90688	4.09965	0.38489	0.255198	0.359912	20.643	B	B	Paragon	0.0307397	0.023349	Conserved
PC_1	7219	TraesCS3A02G216400	TraesCS3B02G246700	TraesCS3D02G218400	1.13403	0.840091	1.18465	0.359009	0.265955	0.375036	17.6698	B	B	Paragon	0.0804059	0.0638113	Conserved
PC_1	7235	TraesCS3A02G232700	TraesCS3B02G262000	TraesCS3D02G220400	11.2717	5.46091	4.66824	0.526695	0.255172	0.218133	50.543	A	A	Charger	0.143038	0.0612932	Conserved
PC_1	7253	TraesCS3A02G230600	TraesCS3B02G259900	TraesCS3D02G222700	9.96195	7.75792	10.7388	0.350049	0.272603	0.377348	16.301	A,B	A,B	Charger,Paragon	0.110549	0.0647688	Conserved
PC_1	7254	TraesCS3A02G230500	TraesCS3B02G259800	TraesCS3D02G222800	5.54899	2.34224	2.01417	0.560199	0.236461	0.20334	59.1503	A	A	Charger	0.173149	0.0128888	Conserved
PC_1	7402	TraesCS3A02G241600	TraesCS3B02G269800	TraesCS3D02G241800	2.90389	3.26416	3.66812	0.295226	0.331853	0.372921	11.6607	B	B	Paragon	0.059447	0.13534	Conserved
PC_1	7405	TraesCS3A02G242100	TraesCS3B02G270200	TraesCS3D02G242200	19.6288	22.8803	21.9584	0.304476	0.354912	0.340612	7.79805	B	A,B	HET,Paragon	0.0596529	0.0587744	Conserved
PC_1	7421	TraesCS3A02G247300	TraesCS3B02G272000	TraesCS3D02G244100	2.15476	3.36209	0.280366	0.371689	0.579949	0.0483622	80.3583	B	B	Paragon	0.107752	0.0605632	Conserved
PC_1	7424	TraesCS3A02G246900	TraesCS3B02G272400	TraesCS3D02G244600	5.6119	7.12027	6.12133	0.297658	0.377663	0.324679	12.2095	B	B	Paragon	0.027037	0.054598	Conserved
PC_1	7481	TraesCS3A02G251100	TraesCS3B02G280600	TraesCS3D02G251500	3.67658	5.47273	3.18544	0.298067	0.443684	0.258249	29.2855	B	B	Paragon	0.053669	0.0543763	Conserved
PC_1	7485	TraesCS3A02G251500	TraesCS3B02G281000	TraesCS3D02G251900	8.94144	8.03607	8.34831	0.353056	0.317307	0.329636	5.44766	B	B	Paragon	0.0573431	0.117944	Conserved
PC_1	7489	TraesCS3A02G251900	TraesCS3B02G281400	TraesCS3D02G252300	5.90243	3.91801	5.91753	0.375044	0.248953	0.376004	21.9232	B	A,B	Charger,Paragon	0.0303389	0.06286	Conserved
PC_1	7509	TraesCS3A02G254300	TraesCS3B02G286300	TraesCS3D02G255200	24.0431	41.7068	38.4059	0.230838	0.400427	0.368735	27.05	B	B	Paragon	0.00825444	0.0384645	Conserved
PC_1	7524	TraesCS3A02G256400	TraesCS3B02G289600	TraesCS3D02G256700	39.9896	53.647	43.4461	0.291719	0.391347	0.316934	15.5398	B	A,B	Charger,Paragon	0.0718318	0.012026	Conserved
PC_1	7527	TraesCS3A02G257000	TraesCS3B02G290000	TraesCS3D02G257100	10.6534	4.50246	12.1707	0.389856	0.164765	0.445379	44.5802	A,B	A,B	Charger,Paragon	0.142186	0.100815	Conserved
PC_1	7559	TraesCS3A02G261300	TraesCS3B02G294400	TraesCS3D02G261400	6.06387	2.50917	5.7684	0.422821	0.174959	0.402219	41.2626	B	A,B	Charger,Paragon	0.0405974	0.0343726	Conserved
PC_1	7567	TraesCS3A02G262700	TraesCS3B02G296100	TraesCS3D02G262600	23.4092	5.47912	6.34619	0.664383	0.155504	0.180113	86.0883	A	A	Charger	0.107617	0.0779636	Conserved
PC_1	7573	TraesCS3A02G263500	TraesCS3B02G296700	TraesCS3D02G263400	3.90043	3.21648	4.14329	0.346391	0.285651	0.367959	12.8038	B	B	Paragon	0.00674173	0.0553541	Conserved
PC_1	7579	TraesCS3A02G264100	TraesCS3B02G297500	TraesCS3D02G264200	3.48874	3.5147	1.25184	0.422607	0.425752	0.151641	47.2074	A,B	A,B	Charger,Paragon	0.152998	0.306815	Uncategorised
PC_1	7585	TraesCS3A02G264800	TraesCS3B02G298100	TraesCS3D02G265000	0.718507	0.319623	0.584144	0.442901	0.197022	0.360077	37.5307	D	B,D	Paragon,Paragon	0.0623669	0.117301	Conserved
PC_1	7594	TraesCS3A02G266200	TraesCS3B02G299500	TraesCS3D02G266300	5.93492	9.40923	7.29331	0.262173	0.415649	0.322179	23.2031	B	B	Paragon	0.0159761	0.0473358	Conserved
PC_1	7710	TraesCS3A02G280500	TraesCS3B02G314200	TraesCS3D02G280300	1.67178	0.750812	1.73847	0.401768	0.180437	0.417794	39.7962	B	B	Paragon	0.0403813	0.257516	DFO_b
PC_1	7764	TraesCS3A02G286800	TraesCS3B02G321000	TraesCS3D02G286500	6.34655	15.9724	15.4768	0.167917	0.422599	0.409484	43.0214	B	B	Paragon	0.0706672	0.216798	DFO_b
PC_1	7765	TraesCS3A02G287100	TraesCS3B02G321200	TraesCS3D02G286700	13.3127	7.20514	7.34418	0.477809	0.2586	0.263591	37.5433	B	B	Paragon	0.0670037	0.156497	Conserved
PC_1	7772	TraesCS3A02G288200	TraesCS3B02G322800	TraesCS3D02G288000	13.1588	12.7934	14.7238	0.323503	0.31452	0.361977	7.5629	B	B	Paragon	0.0353455	0.0790906	Conserved
PC_1	7777	TraesCS3A02G288800	TraesCS3B02G323500	TraesCS3D02G288600	0.752153	2.53258	7.24001	0.0714652	0.240631	0.687903	95.551	B	B,D	Paragon,HET	0.0824483	0.164159	Conserved
PC_1	7798	TraesCS3A02G291700	TraesCS3B02G326300	TraesCS3D02G291400	41.9849	34.8743	56.6981	0.314359	0.261119	0.424522	25.0014	A	A	Charger	0.114447	0.0211507	Conserved
PC_1	7802	TraesCS3A02G292200	TraesCS3B02G326800	TraesCS3D02G291900	7.27305	7.0041	22.7146	0.196613	0.189342	0.614045	72.9393	A	A	Charger	0.16648	0.0824119	Conserved
PC_1	7816	TraesCS3A02G293900	TraesCS3B02G328600	TraesCS3D02G293700	7.09012	14.6852	14.1191	0.197527	0.409121	0.393352	35.3627	A	A,B	Charger,Paragon	0.140293	0.00909363	Conserved
PC_1	7827	TraesCS3A02G306600	TraesCS3B02G329900	TraesCS3D02G295300	16.1888	6.22516	9.72849	0.503658	0.193674	0.302668	47.1752	A	A	Charger	0.173457	0.0608321	Conserved
PC_1	7845	TraesCS3A02G304600	TraesCS3B02G331900	TraesCS3D02G297300	3.96976	7.10436	4.01346	0.263115	0.470875	0.266011	35.7369	B	B	Paragon	0.0758779	0.152945	Conserved
PC_1	7882	TraesCS3A02G299900	TraesCS3B02G336700	TraesCS3D02G302000	2.40688	6.88196	4.06857	0.18019	0.515217	0.304593	50.8057	A	A,B	Charger,Paragon	0.077244	0.109088	Conserved
PC_1	7885	TraesCS3A02G299200	TraesCS3B02G337300	TraesCS3D02G302500	4.80872	4.98694	5.08048	0.323251	0.335231	0.341518	2.78419	B	A,B	Charger,Paragon	0.0419199	0.0485125	Conserved
PC_1	7886	TraesCS3A02G299000	TraesCS3B02G337500	TraesCS3D02G302700	13.5024	14.4084	18.7021	0.289671	0.309107	0.401222	17.8773	B	B	Paragon	0.0633629	0.20499	DFO_b
PC_1	7895	TraesCS3A02G297700	TraesCS3B02G339000	TraesCS3D02G304600	1.3893	3.31677	1.90328	0.210203	0.50183	0.287968	45.3041	B	B	Paragon	0.0754841	0.213268	DFO_b
PC_1	7897	TraesCS3A02G297500	TraesCS3B02G339200	TraesCS3D02G304800	7.16858	5.4042	11.8402	0.293638	0.221366	0.484995	40.867	B	B	Paragon	0.0538632	0.07994	Conserved
PC_1	7916	TraesCS3A02G323100	TraesCS3B02G342600	TraesCS3D02G308400	9.48321	8.39731	10.4513	0.334719	0.296391	0.36889	10.8808	B	B	Paragon	0.00740948	0.0879771	Conserved
PC_1	7950	TraesCS3A02G317800	TraesCS3B02G348100	TraesCS3D02G313500	9.00538	3.34011	4.31752	0.540442	0.20045	0.259108	54.5229	B	A,B	Paragon,Paragon	0.0344735	0.127509	Conserved
PC_1	7978	TraesCS3A02G323800	TraesCS3B02G353000	TraesCS3D02G317400	23.9541	4.53978	14.4404	0.557924	0.105738	0.336338	67.8325	A,B	A,B	Charger,Paragon	0.0533925	0.138368	Conserved
PC_1	7983	TraesCS3A02G324800	TraesCS3B02G353800	TraesCS3D02G318100	3.65547	11.0876	8.7713	0.155457	0.471525	0.373018	48.5184	A	A	Charger	0.0331408	0.105395	Conserved
PC_1	7984	TraesCS3A02G324900	TraesCS3B02G353900	TraesCS3D02G318200	5.1919	8.00583	4.661	0.29072	0.448287	0.260993	30.1968	A	A,B	Charger,Paragon	0.11002	0.198149	Conserved
PC_1	7987	TraesCS3A02G325500	TraesCS3B02G354300	TraesCS3D02G318800	1.57307	0.103899	0.183863	0.845359	0.0558346	0.0988066	133.184	B	A,B	Charger,Paragon	0.0476328	0.294805	DFO_b
PC_1	8000	TraesCS3A02G327700	TraesCS3B02G357200	TraesCS3D02G321200	5.53281	5.65569	2.60431	0.401137	0.410046	0.188817	37.5703	A,B	A,B	Charger,Paragon	0.376596	0.0431764	DFO_a
PC_1	8012	TraesCS3A02G329300	TraesCS3B02G359500	TraesCS3D02G322800	14.0363	24.5012	27.8357	0.211475	0.369143	0.419382	32.5442	A	A,D	Charger,HET	0.0707864	0.0351961	Conserved
PC_1	8023	TraesCS3A02G331000	TraesCS3B02G361100	TraesCS3D02G324400	6.59716	9.21701	8.30681	0.273503	0.382116	0.344381	16.5428	A	A	Charger	0.0712766	0.015026	Conserved
PC_1	8111	TraesCS3A02G342600	TraesCS3B02G374600	TraesCS3D02G336400	0.913678	0.284313	1.18576	0.383295	0.119271	0.497434	58.1906	B	B	Paragon	0.0150458	0.138789	Conserved
PC_1	8113	TraesCS3A02G342900	TraesCS3B02G375100	TraesCS3D02G336900	10.1517	0.512863	2.169	0.791027	0.0399627	0.169011	120.477	D	B,D	Paragon,HET	0.394217	0.168925	Uncategorised
PC_1	8143	TraesCS3A02G347500	TraesCS3B02G379200	TraesCS3D02G341100	7.09901	0.83133	6.66124	0.486514	0.0569733	0.456512	71.9413	B	B	Paragon	0.0601346	0.205572	DFO_b
PC_1	8165	TraesCS3A02G349800	TraesCS3B02G382400	TraesCS3D02G343800	69.6613	101.125	116.264	0.24268	0.352289	0.405031	24.8458	B	B	Paragon	0.0187422	0.0931274	Conserved
PC_1	8182	TraesCS3A02G351700	TraesCS3B02G384400	TraesCS3D02G345900	20.8593	11.2455	15.3584	0.439484	0.23693	0.323585	30.4885	B	B,D	Paragon,HET	0.0535559	0.112229	Conserved
PC_1	8183	TraesCS3A02G351800	TraesCS3B02G384500	TraesCS3D02G346000	103.859	25.9714	47.3186	0.586281	0.146607	0.267111	68.1583	B	B	Paragon	0.17963	0.122008	Conserved
PC_1	8192	TraesCS3A02G352900	TraesCS3B02G385600	TraesCS3D02G347000	3.47042	6.34464	3.69766	0.256826	0.469531	0.273643	35.475	B	B	Paragon	0.0658875	0.118428	Conserved
PC_1	8228	TraesCS4A02G430800	TraesCS3B02G381800	TraesCS3D02G351800	0	42.9843	0	0	1	0	173.205	B	B	Paragon	0.000264521	0	Conserved
PC_1	8250	TraesCS3A02G361400	TraesCS3B02G393700	TraesCS3D02G355100	1.40635	0.744312	1.38749	0.397482	0.210368	0.39215	31.9574	B	B	Paragon	0.123374	0.0703951	Conserved
PC_1	8284	TraesCS3A02G365900	TraesCS3B02G397700	TraesCS3D02G359000	1.2152	1.38496	1.12513	0.326202	0.371773	0.302026	10.6249	B	B	Paragon	0.0500022	0.171442	Conserved
PC_1	8333	TraesCS3A02G372400	TraesCS3B02G404800	TraesCS3D02G365200	2.95991	1.70648	1.93568	0.44833	0.258477	0.293193	30.3275	A	A	Charger	0.0776934	0.0636471	Conserved
PC_1	8345	TraesCS3A02G375100	TraesCS3B02G407300	TraesCS3D02G367600	24.3963	21.3948	12.3421	0.419662	0.368031	0.212307	32.3832	A	A	Charger	0.243767	0.0192707	DFO_a
PC_1	8346	TraesCS3A02G375200	TraesCS3B02G407400	TraesCS3D02G367700	7.98337	8.07918	7.26523	0.342226	0.346333	0.311441	5.72101	A	A	Charger	0.137279	0.0256239	Conserved
PC_1	8367	TraesCS3A02G377300	TraesCS3B02G410000	TraesCS3D02G370400	9.7457	22.2392	21.2846	0.182951	0.417484	0.399565	39.1629	A	A	Charger	0.0490591	0.0381675	Conserved
PC_1	8368	TraesCS3A02G377500	TraesCS3B02G410300	TraesCS3D02G370600	7.48525	16.8032	19.0957	0.172534	0.387312	0.440154	42.5221	A	A	Charger	0.142106	0.486617	Uncategorised
PC_1	8454	TraesCS3A02G390700	TraesCS3B02G422500	TraesCS3D02G383300	2.16665	4.95483	6.82158	0.155393	0.355362	0.489245	50.4039	A	A	Charger	0.0351099	0.0446287	Conserved
PC_1	8455	TraesCS3A02G390800	TraesCS3B02G422600	TraesCS3D02G383400	1.65011	2.70737	3.69795	0.204845	0.336092	0.459063	38.1395	A	A,B	Charger,Paragon	0.0398351	0.0738798	Conserved
PC_1	8509	TraesCS3A02G398300	TraesCS3B02G430300	TraesCS3D02G392300	38.6163	21.04	38.3801	0.393898	0.214614	0.391488	30.8462	B	B	Paragon	0.0306979	0.0544625	Conserved
PC_1	8549	TraesCS3A02G403800	TraesCS3B02G437300	TraesCS3D02G399000	10.4134	16.0272	9.41177	0.290452	0.447034	0.262515	29.836	A	A	Charger	0.0543963	0.018906	Conserved
PC_1	8552	TraesCS3A02G404100	TraesCS3B02G437600	TraesCS3D02G399300	2.04998	5.13684	5.44828	0.162245	0.406553	0.431202	44.6037	A	A	Charger	0.0893996	0.0189961	Conserved
PC_1	8553	TraesCS3A02G404200	TraesCS3B02G437700	TraesCS3D02G399400	6.08205	9.82354	6.86664	0.267082	0.431382	0.301536	25.9928	A	A	Charger	0.0922855	0.0524349	Conserved
PC_1	8554	TraesCS3A02G404300	TraesCS3B02G437800	TraesCS3D02G399500	2.06329	4.33496	5.47628	0.173758	0.365064	0.461179	43.8943	A	A	Charger	0.0328708	0.0431417	Conserved
PC_1	8572	TraesCS3A02G407200	TraesCS3B02G441000	TraesCS3D02G402500	100.049	30.9916	79.7203	0.474703	0.147046	0.37825	50.515	A	A	Charger	0.0315233	0.0901732	Conserved
PC_1	8604	TraesCS3A02G414000	TraesCS3B02G448800	TraesCS3D02G408500	6.59198	6.12502	8.33998	0.313054	0.290878	0.396067	16.6347	B	B	Paragon	0.0180027	0.0951781	Conserved
PC_1	8622	TraesCS3A02G416800	TraesCS3B02G451800	TraesCS3D02G412300	1009.37	1100.9	825.933	0.343768	0.374939	0.281293	14.3062	A	A	Charger	0.18542	0.0901853	Conserved
PC_1	8631	TraesCS3A02G417900	TraesCS3B02G453100	TraesCS3D02G413400	2.41007	1.60971	1.17387	0.464041	0.309938	0.226021	36.2167	A	A	Charger	0.148769	0.0954755	Conserved
PC_1	8634	TraesCS3A02G418300	TraesCS3B02G453500	TraesCS3D02G413800	48.3536	60.883	86.4134	0.247143	0.311183	0.441673	29.7416	A	A	Charger	0.0414925	0.0141673	Conserved
PC_1	8635	TraesCS3A02G418400	TraesCS3B02G453600	TraesCS3D02G413900	254.764	168.672	160.512	0.436278	0.288848	0.274874	26.8279	A	A	Charger	0.178979	0.0222312	Conserved
PC_1	8637	TraesCS3A02G418600	TraesCS3B02G453800	TraesCS3D02G414200	15.4193	39.5972	8.80137	0.241614	0.620472	0.137914	76.2053	A	A	Charger	0.0506019	0.0249563	Conserved
PC_1	8641	TraesCS3A02G419000	TraesCS3B02G454300	TraesCS3D02G414600	14.8742	8.4608	9.9428	0.44697	0.254248	0.298782	30.27	B	B	Paragon	0.0104174	0.0455453	Conserved
PC_1	8655	TraesCS3A02G421500	TraesCS3B02G457300	TraesCS3D02G417200	3.24199	3.18808	2.76768	0.352476	0.346615	0.300909	8.46995	B	B	Paragon	0.0396204	0.0603902	Conserved
PC_1	8670	TraesCS3A02G424700	TraesCS3B02G460900	TraesCS3D02G419600	7.1337	1.03042	0.0156759	0.872112	0.125971	0.00191641	141.21	B	B	Paragon	0.0345652	0.0136326	Conserved
PC_1	8720	TraesCS3A02G435400	TraesCS3B02G470300	TraesCS3D02G428200	11.4766	4.69402	9.58616	0.445576	0.182244	0.37218	40.7688	B	B	Paragon	0.0211887	0.192089	Conserved
PC_1	8748	TraesCS3A02G440000	TraesCS3B02G474100	TraesCS3D02G432800	2.74588	1.49715	4.83939	0.302329	0.164841	0.53283	55.7831	A,B	A,B	Charger,Paragon	0.0392657	0.0921301	Conserved
PC_1	8749	TraesCS3A02G440100	TraesCS3B02G474200	TraesCS3D02G432900	9.67897	5.0311	5.08994	0.488837	0.254096	0.257068	40.4034	A,B	A,B	Charger,Paragon	0.160105	0.0911668	Conserved
PC_1	8753	TraesCS3A02G440800	TraesCS3B02G474900	TraesCS3D02G433400	2.40502	1.35443	3.19257	0.345945	0.194826	0.459229	39.7957	B	A,B	Charger,Paragon	0.14073	0.085493	Conserved
PC_1	8766	TraesCS3A02G443200	TraesCS3B02G476800	TraesCS3D02G435700	1.73301	0.931545	1.83348	0.385282	0.2071	0.407618	32.967	B	B	Paragon	0.0238692	0.119177	Conserved
PC_1	8770	TraesCS3A02G443700	TraesCS3B02G477300	TraesCS3D02G436100	114.962	200.093	27.7948	0.335313	0.583617	0.0810699	75.3839	B	B	Paragon	0.018808	0.0457245	Conserved
PC_1	8935	TraesCS3A02G484300	TraesCS3B02G531400	TraesCS3D02G479200	4.76574	2.01362	5.9402	0.374678	0.158309	0.467013	47.5352	B	B	Paragon	0.0710908	0.228714	DFO_b
PC_1	8938	TraesCS3A02G484800	TraesCS3B02G532000	TraesCS3D02G479900	1.56201	3.16143	5.54084	0.152179	0.308003	0.539818	58.5171	B	B	Paragon	0.150383	0.0308065	Conserved
PC_1	8980	TraesCS3A02G491300	TraesCS3B02G552300	TraesCS3D02G497200	17.1235	11.9541	16.6302	0.37463	0.261534	0.363836	18.7242	B	B	Paragon	0.0437859	0.0447132	Conserved
PC_1	9010	TraesCS3A02G502200	TraesCS3B02G565800	TraesCS3D02G509000	4.16802	8.58369	4.42379	0.242672	0.499764	0.257564	43.2975	B,D	B,D	Paragon,Paragon	0.0572756	0.0659636	Conserved
PC_1	9011	TraesCS3A02G502300	TraesCS3B02G566000	TraesCS3D02G509100	15.028	64.1615	33.4543	0.133412	0.569596	0.296992	66.1055	D	D	Paragon	0.0132479	0.349616	DFO_b
PC_1	9012	TraesCS3A02G502800	TraesCS3B02G566100	TraesCS3D02G509200	5.97932	5.46965	8.80077	0.295279	0.270109	0.434612	26.5823	D	A,D	Charger,Paragon	0.0544492	0.445023	DFO_b
PC_1	9017	TraesCS3A02G503300	TraesCS3B02G566700	TraesCS3D02G509900	0.454331	12.4072	3.76672	0.0273229	0.746151	0.226526	111.338	B	A,B,D	Charger,Paragon,Paragon	0.261934	0.151684	Uncategorised
PC_1	9018	TraesCS3A02G503400	TraesCS3B02G566800	TraesCS3D02G510000	8.8496	2.44216	4.68241	0.553994	0.152882	0.293124	61.0671	A	A,B,D	Charger,Paragon,Paragon	0.151578	0.396224	Uncategorised
PC_1	9052	TraesCS3A02G513700	TraesCS3B02G582400	TraesCS3D02G521600	15.9851	22.3816	17.5889	0.285675	0.399988	0.314337	17.8432	A	A	Paragon	0.00819484	0.056058	Conserved
PC_1	9075	TraesCS3A02G521600	TraesCS3B02G591400	TraesCS3D02G527700	8.79444	5.70674	5.51796	0.439302	0.285064	0.275634	27.5677	B	B	Paragon	0.0132475	0.0717121	Conserved
PC_1	9079	TraesCS3A02G520900	TraesCS3B02G590400	TraesCS3D02G528200	6.33686	3.76653	3.46084	0.467174	0.277681	0.255144	34.9369	A	A,B	Paragon,Paragon	0.0258478	0.12036	Conserved
PC_1	9084	TraesCS3A02G524800	TraesCS3B02G592100	TraesCS3D02G530000	2.29821	1.83759	2.53586	0.344473	0.275433	0.380095	15.9638	A	A	Paragon	0.0181954	0.103788	Conserved
PC_1	9086	TraesCS3A02G525000	TraesCS3B02G592300	TraesCS3D02G530200	5.40897	6.94484	7.87174	0.267433	0.34337	0.389198	18.45	B	B	Paragon	0.0428234	0.0680038	Conserved
PC_1	9088	TraesCS3A02G525200	TraesCS3B02G592500	TraesCS3D02G530400	7.77001	26.4012	17.9098	0.149191	0.506926	0.343883	53.7302	A	A	Paragon	0.00805198	0.0811874	Conserved
PC_1	9091	TraesCS3A02G526000	TraesCS3B02G593200	TraesCS3D02G531200	2.39582	3.60601	0.763113	0.354152	0.533044	0.112804	63.2676	A	A,D	Paragon,Charger	0.0523834	0.0340824	Conserved
PC_1	9103	TraesCS3A02G528600	TraesCS3B02G597600	TraesCS3D02G533800	1.78759	2.03008	4.93233	0.204296	0.232009	0.563695	59.9939	B	B	Paragon	0.061603	0.118776	Conserved
PC_1	9140	TraesCS3A02G536900	TraesCS3B02G602700	TraesCS3D02G542300	1.74121	2.87095	7.20933	0.147292	0.242858	0.60985	73.2574	A,D	A,B,D	Paragon,Paragon,Charger	0.169148	0.23125	Uncategorised
PC_1	9145	TraesCS3A02G537600	TraesCS3B02G603100	TraesCS3D02G543100	4.43354	5.5631	5.1598	0.292518	0.367045	0.340436	11.3303	D	B,D	Paragon,Charger	0.110885	0.0961419	Conserved
PC_1	9148	TraesCS3A02G538000	TraesCS3B02G603400	TraesCS3D02G543400	8.17611	8.20709	4.4966	0.39158	0.393064	0.215356	30.6521	B	B	Paragon	0.0618955	0.0174928	Conserved
PC_1	9150	TraesCS3A02G538200	TraesCS3B02G603600	TraesCS3D02G543800	4.0307	5.85856	3.60765	0.298639	0.434067	0.267294	26.5903	B,D	B,D	Paragon,Charger	0.169801	0.052595	Conserved
PC_1	9153	TraesCS3A02G538500	TraesCS3B02G604000	TraesCS3D02G544100	7.98434	6.37406	2.48812	0.473946	0.378361	0.147693	50.3167	B,D	A,B,D	Paragon,Paragon,Charger	0.155136	0.0127184	Conserved
PC_1	9178	TraesCS4A02G311300	TraesCS4B02G003000	TraesCS4D02G003100	9.03625	2.28942	14.7445	0.346613	0.0878178	0.565569	71.7457	A	A	Charger	0.222986	0.333072	DFB
PC_1	9180	TraesCS4A02G310700	TraesCS4B02G003500	TraesCS4D02G003500	1.32815	0.273353	0.4981	0.632572	0.130192	0.237235	79.3853	A	A,B	Charger,Paragon	0.0627041	0.199197	Conserved
PC_1	9194	TraesCS4A02G307300	TraesCS4B02G009200	TraesCS4D02G006700	21.0834	13.1171	49.6418	0.251465	0.15645	0.592085	68.7197	D	D	Paragon	0.0440027	0.202184	DFO_b
PC_1	9195	TraesCS4A02G306500	TraesCS4B02G008400	TraesCS4D02G006900	17.1796	20.2032	18.7794	0.305892	0.359729	0.334379	8.08014	B,D	B,D	Paragon,Paragon	0.023842	0.280974	DFO_b
PC_1	9206	TraesCS4A02G303500	TraesCS4B02G010300	TraesCS4D02G009000	22.0801	32.5642	18.3461	0.302507	0.446143	0.25135	30.2968	A	A	Charger	0.148903	0.0384981	Conserved
PC_1	9222	TraesCS4A02G299200	TraesCS4B02G014200	TraesCS4D02G012400	1.61478	2.63547	3.55063	0.207	0.337842	0.455158	37.2421	A,B	A,B	Charger,Paragon	0.111047	0.0364931	Conserved
PC_1	9223	TraesCS4A02G299000	TraesCS4B02G014400	TraesCS4D02G012600	0.0137841	3.70684	0.955012	0.00294806	0.792799	0.204253	123.133	B	B	Paragon	0.146017	0.249431	Uncategorised
PC_1	9230	TraesCS4A02G298100	TraesCS4B02G015600	TraesCS4D02G013900	6.16864	5.8563	8.82751	0.295823	0.280845	0.423332	23.4901	A	A	Charger	0.0234362	0.0265869	Conserved
PC_1	9247	TraesCS4A02G294800	TraesCS4B02G018800	TraesCS4D02G017000	5.01953	6.88503	6.6683	0.270262	0.370704	0.359035	16.4797	A	A,D	Charger,Charger	0.239275	0.0390055	DFO_a
PC_1	9253	TraesCS4A02G294100	TraesCS4B02G020000	TraesCS4D02G017700	9.65526	5.08869	10.449	0.383252	0.201988	0.41476	34.4502	A	A,B	Charger,Paragon	0.0130162	0.173534	Conserved
PC_1	9256	TraesCS4A02G293800	TraesCS4B02G019700	TraesCS4D02G018000	1.71424	1.04533	0.0080121	0.619401	0.377704	0.00289499	93.1916	B	B	Paragon	0.0327029	0.0243522	Conserved
PC_1	9267	TraesCS4A02G291600	TraesCS4B02G022400	TraesCS4D02G020200	3.47742	0.480776	4.11919	0.430513	0.0595213	0.509965	72.1298	A	A	Paragon	0.692545	0.0317508	DFO_a
PC_1	9283	TraesCS4A02G289200	TraesCS4B02G025700	TraesCS4D02G022800	2.54868	2.57671	2.51084	0.333761	0.337432	0.328807	1.29857	A	A,B	Paragon,Paragon	0.0195505	0.00906728	Conserved
PC_1	9294	TraesCS4A02G286600	TraesCS4B02G028000	TraesCS4D02G025500	33.5705	21.247	65.9654	0.277941	0.17591	0.546149	57.3701	A	A	Paragon	0.044143	0.192737	Conserved
PC_1	9301	TraesCS4A02G284000	TraesCS4B02G029700	TraesCS4D02G026700	3.80446	0.826247	3.20246	0.485686	0.105481	0.408833	60.3099	B	B,D	Paragon,Charger	0.098892	0.265152	DFO_b
PC_1	9315	TraesCS4A02G281500	TraesCS4B02G031500	TraesCS4D02G029200	12.4751	10.9373	10.6615	0.366119	0.320988	0.312894	8.60397	D	A,D	Charger,Charger	0.0373722	0.0313407	Conserved
PC_1	9358	TraesCS4A02G272200	TraesCS4B02G041800	TraesCS4D02G039000	1.47923	1.72461	2.01295	0.283552	0.330588	0.385861	15.3629	B	B	Paragon	0.0538075	0.0557973	Conserved
PC_1	9369	TraesCS4A02G271100	TraesCS4B02G043000	TraesCS4D02G040300	7.96425	5.67769	10.9195	0.324258	0.231163	0.444579	32.099	B	B	Paragon	0.0219851	0.0639416	Conserved
PC_1	9371	TraesCS4A02G270900	TraesCS4B02G043200	TraesCS4D02G040700	3.55474	3.047	3.42752	0.354437	0.303811	0.341752	7.90259	B	B	Paragon	0.0189064	0.105288	Conserved
PC_1	9373	TraesCS4A02G270700	TraesCS4B02G043400	TraesCS4D02G040900	14.1525	10.4542	5.93502	0.463382	0.342293	0.194325	40.4256	B	B	Paragon	0.0425452	0.288192	DFO_b
PC_1	9376	TraesCS4A02G270400	TraesCS4B02G043700	TraesCS4D02G041200	36.2979	241.17	165.945	0.0818601	0.543895	0.374245	70.1156	B	B	Paragon	0.0131716	0.409906	DFO_b
PC_1	9377	TraesCS4A02G270200	TraesCS4B02G043900	TraesCS4D02G041400	4.48433	4.61942	5.30885	0.31114	0.320512	0.368348	9.20499	B	B	Paragon	0.0205011	0.0676588	Conserved
PC_1	9413	TraesCS4A02G266400	TraesCS4B02G047900	TraesCS4D02G047800	16.6346	16.3432	14.5028	0.350344	0.344208	0.305448	7.30318	B	B	Paragon	0.019813	0.0882164	Conserved
PC_1	9424	TraesCS4A02G264800	TraesCS4B02G050200	TraesCS4D02G050400	41.5099	35.0177	46.6959	0.336867	0.28418	0.378953	14.2456	B	B	Paragon	0.0261213	0.129132	Conserved
PC_1	9433	TraesCS4A02G263900	TraesCS4B02G051300	TraesCS4D02G051400	2.03149	2.5882	4.90994	0.213176	0.271595	0.515229	48.0634	A	A	Charger	0.141936	0.0716307	Conserved
PC_1	9451	TraesCS4A02G260700	TraesCS4B02G054100	TraesCS4D02G053900	8.68732	9.32545	4.80855	0.380667	0.408629	0.210704	32.1349	B	B	Paragon	0.0682346	0.238093	DFO_b
PC_1	9469	TraesCS4A02G258300	TraesCS4B02G056100	TraesCS4D02G056500	5.42899	2.78093	4.42621	0.42964	0.220078	0.350282	31.7412	B	B	Paragon	0.0303535	0.108873	Conserved
PC_1	9474	TraesCS4A02G257800	TraesCS4B02G056700	TraesCS4D02G057000	6.54173	11.2828	4.26496	0.296147	0.510777	0.193076	48.6246	B	B	Paragon	0.135683	0.106878	Conserved
PC_1	9479	TraesCS4A02G257200	TraesCS4B02G057300	TraesCS4D02G057500	4.24523	4.27046	4.34611	0.330065	0.332027	0.337908	1.22452	B	B	Paragon	0.0520733	0.0571045	Conserved
PC_1	9553	TraesCS4A02G246500	TraesCS4B02G068300	TraesCS4D02G067400	1.79111	1.80554	1.61827	0.343459	0.346226	0.310316	5.99451	B	B	Paragon	0.036623	0.226055	DFO_b
PC_1	9558	TraesCS4A02G246100	TraesCS4B02G069300	TraesCS4D02G068100	1493.02	927.275	672.202	0.482787	0.299847	0.217366	40.7527	B	B	Paragon	0.0306178	0.0431189	Conserved
PC_1	9559	TraesCS4A02G246000	TraesCS4B02G069500	TraesCS4D02G068200	6.6218	3.97	5.70395	0.406351	0.243622	0.350027	24.7917	B	B	Paragon	0.0105337	0.101763	Conserved
PC_1	9561	TraesCS4A02G245800	TraesCS4B02G069700	TraesCS4D02G068400	4.46075	4.10042	4.57749	0.339513	0.312088	0.348398	5.67827	B	B	Paragon	0.0206457	0.0787896	Conserved
PC_1	9570	TraesCS4A02G244400	TraesCS4B02G070600	TraesCS4D02G069400	7.46512	4.23186	14.789	0.281852	0.159777	0.55837	61.2667	B	B	Paragon	0.0745169	0.195806	Conserved
PC_1	9574	TraesCS4A02G243500	TraesCS4B02G071300	TraesCS4D02G070200	6.42091	7.62467	5.66699	0.325727	0.386792	0.287481	15.0272	B	B	Paragon	0.0259651	0.0503029	Conserved
PC_1	9585	TraesCS4A02G241200	TraesCS4B02G073900	TraesCS4D02G072400	5.0522	6.11772	5.39911	0.304918	0.369226	0.325855	9.83991	B	B	Paragon	0.00639292	0.067966	Conserved
PC_1	9685	TraesCS4A02G149800	TraesCS4B02G090100	TraesCS4D02G085700	24.2092	12.8647	17.581	0.442946	0.235381	0.321672	31.2818	B	B	Paragon	0.027175	0.0472928	Conserved
PC_1	9698	TraesCS4A02G226400	TraesCS4B02G088800	TraesCS4D02G087100	7.80857	2.68825	5.06121	0.501899	0.172789	0.325312	49.4106	B	B	Paragon	0.0313565	0.134655	Conserved
PC_1	9703	TraesCS4A02G225800	TraesCS4B02G090500	TraesCS4D02G087600	2.06838	1.7001	2.45317	0.332449	0.273255	0.394296	18.1575	B	B	Paragon	0.0840148	0.0913272	Conserved
PC_1	9731	TraesCS4A02G216300	TraesCS4B02G094600	TraesCS4D02G091400	3.02171	2.19342	3.5254	0.345712	0.250948	0.403339	23.0838	B	B	Paragon	0.035617	0.113838	Conserved
PC_1	9741	TraesCS4A02G217900	TraesCS4B02G096600	TraesCS4D02G093000	10.083	8.58947	6.29036	0.403921	0.34409	0.251989	22.9605	B	B	Paragon	0.0547187	0.133761	Conserved
PC_1	9744	TraesCS4A02G218200	TraesCS4B02G097000	TraesCS4D02G093300	28.507	25.735	43.2135	0.292513	0.26407	0.443418	28.9172	B	B,D	Paragon,HET	0.0139769	0.0778107	Conserved
PC_1	9745	TraesCS4A02G218300	TraesCS4B02G097100	TraesCS4D02G093500	18.6828	17.1785	9.82576	0.40893	0.376003	0.215067	31.1209	B	B	Paragon	0.0800328	0.137519	Conserved
PC_1	9754	TraesCS4A02G219900	TraesCS4B02G098300	TraesCS4D02G094500	12.551	25.402	13.6804	0.243079	0.491969	0.264953	41.345	B	B	Paragon	0.0372297	0.183989	Conserved
PC_1	9757	TraesCS4A02G220400	TraesCS4B02G099100	TraesCS4D02G095100	17.4392	9.93679	12.4609	0.437764	0.249437	0.312799	28.7485	B	B	Paragon	0.0290089	0.0247068	Conserved
PC_1	9770	TraesCS4A02G215500	TraesCS4B02G100700	TraesCS4D02G097300	20.2943	11.2011	8.44081	0.508168	0.280475	0.211357	46.5915	B	B	Paragon	0.0862342	0.13847	Conserved
PC_1	9774	TraesCS4A02G215000	TraesCS4B02G101200	TraesCS4D02G097900	8.26609	14.7648	8.85968	0.259202	0.462983	0.277815	33.7996	B	B	Paragon	0.065551	0.188642	Conserved
PC_1	9780	TraesCS4A02G214100	TraesCS4B02G101900	TraesCS4D02G098500	6.49133	7.0166	4.50471	0.360376	0.389538	0.250086	22.0662	B	B	Paragon	0.00777571	0.0967517	Conserved
PC_1	9785	TraesCS4A02G213400	TraesCS4B02G102400	TraesCS4D02G099200	4.57613	4.08373	0.879377	0.479717	0.428098	0.0921853	63.1287	B	B	Paragon	0.0934989	0.389759	DFO_b
PC_1	9791	TraesCS4A02G211800	TraesCS4B02G104300	TraesCS4D02G101500	6.81619	6.43155	6.54142	0.344441	0.325004	0.330555	3.00355	B	B	Paragon	0.027871	0.0679228	Conserved
PC_1	9811	TraesCS4A02G203000	TraesCS4B02G107000	TraesCS4D02G103900	5.15906	0.202191	0	0.962287	0.0377135	0	163.505	B	B	Paragon	0.237539	0.133796	Uncategorised
PC_1	9835	TraesCS4A02G207300	TraesCS4B02G110800	TraesCS4D02G108500	2.85082	2.71672	2.64686	0.347052	0.330727	0.322221	3.78562	D	D	HET	0.0506302	0.0834531	Conserved
PC_1	9851	TraesCS4A02G209000	TraesCS4B02G112600	TraesCS4D02G110100	4.57938	4.60714	7.1416	0.28046	0.28216	0.437381	27.0335	B	A,B	Paragon,Paragon	0.172053	0.0499728	Conserved
PC_1	9869	TraesCS4A02G199700	TraesCS4B02G115700	TraesCS4D02G113300	24.5075	12.2984	11.2511	0.509968	0.255913	0.234119	46.0072	B	B	Paragon	0.144272	0.0762856	Conserved
PC_1	9870	TraesCS4A02G199600	TraesCS4B02G115800	TraesCS4D02G113400	9.98381	8.95932	8.20238	0.367789	0.330048	0.302163	9.88076	B	B	Paragon	0.00549682	0.0408243	Conserved
PC_1	9873	TraesCS4A02G199200	TraesCS4B02G116200	TraesCS4D02G113800	5.69815	11.0982	5.13093	0.259866	0.506137	0.233998	45.063	B	B	Paragon	0.113925	0.204006	Uncategorised
PC_1	9883	TraesCS4A02G197900	TraesCS4B02G117600	TraesCS4D02G115300	7.94341	7.02209	3.73944	0.424669	0.375414	0.199917	35.4412	B	B	Paragon	0.0381215	0.0764995	Conserved
PC_1	9886	TraesCS4A02G197600	TraesCS4B02G117900	TraesCS4D02G115600	27.587	19.3697	23.3142	0.392581	0.275644	0.331776	17.5452	B	B	Paragon	0.0283403	0.0165885	Conserved
PC_1	9904	TraesCS4A02G194200	TraesCS4B02G121100	TraesCS4D02G119100	1.56788	11.7599	0	0.11764	0.88236	0	143.729	B	B	Paragon	0.0214775	0.520904	DFO_b
PC_1	9952	TraesCS4A02G187400	TraesCS4B02G131200	TraesCS4D02G126000	2.57587	4.87495	3.6615	0.231803	0.438698	0.329499	31.0502	B	B	Paragon	0.0166994	0.116869	Conserved
PC_1	10067	TraesCS4A02G169300	TraesCS4B02G126300	TraesCS4D02G145100	11.2432	11.9061	12.6253	0.314279	0.332808	0.352914	5.79686	B	A,B,D	Paragon,Paragon,HET	0.0260911	0.05409	Conserved
PC_1	10070	TraesCS4A02G165700	TraesCS4B02G144300	TraesCS4D02G145700	1.61467	6.73441	5.48767	0.116694	0.486705	0.396601	57.8845	B,D	B,D	Paragon,HET	0.0659657	0.032256	Conserved
PC_1	10074	TraesCS4A02G145300	TraesCS4B02G125700	TraesCS4D02G147600	0.63702	1.45378	0.609655	0.235894	0.538346	0.22576	53.2855	A,B	A,B	Paragon,Paragon	0.0906819	0.148446	Conserved
PC_1	10170	TraesCS4A02G160600	TraesCS4B02G163700	TraesCS4D02G165100	2.06482	0.00359482	2.79215	0.42481	0.00073959	0.57445	89.2781	D	D	HET	0.0808605	0.0205656	Conserved
PC_1	10178	TraesCS4A02G166200	TraesCS4B02G165000	TraesCS4D02G166700	10.8279	12.4086	10.7196	0.318879	0.365431	0.31569	8.35295	D	D	Charger	0.0180475	0.0299389	Conserved
PC_1	10179	TraesCS4A02G161900	TraesCS4B02G162600	TraesCS4D02G166900	4.28393	3.34198	4.02769	0.367606	0.286776	0.345618	12.5374	D	A,B,D	Paragon,Paragon,Paragon	0.00577522	0.298282	DFO_b
PC_1	10204	TraesCS4A02G136400	TraesCS4B02G168300	TraesCS4D02G170800	34.1896	9.05798	38.1163	0.420206	0.111327	0.468467	58.1315	D	D	HET	0.145727	0.0802114	Conserved
PC_1	10304	TraesCS4A02G123700	TraesCS4B02G180800	TraesCS4D02G182300	4.54642	2.20173	2.80292	0.476012	0.230522	0.293467	38.2525	D	D	HET	0.0842555	0.0996925	Conserved
PC_1	10310	TraesCS4A02G122800	TraesCS4B02G182600	TraesCS4D02G183100	8.89771	6.23925	6.94125	0.403009	0.282598	0.314394	18.7199	B	B	Paragon	0.0136356	0.040346	Conserved
PC_1	10356	TraesCS4A02G115000	TraesCS4B02G189200	TraesCS4D02G190600	9.64142	15.2467	12.777	0.255977	0.404797	0.339226	22.3754	B	B	Paragon	0.0179344	0.0354716	Conserved
PC_1	10357	TraesCS4A02G114900	TraesCS4B02G189300	TraesCS4D02G190700	1.42629	2.28339	2.64962	0.224285	0.359063	0.416653	29.6194	B	B	Paragon	0.120983	0.190804	Conserved
PC_1	10362	TraesCS4A02G114400	TraesCS4B02G189800	TraesCS4D02G191200	6.53006	18.3307	6.28857	0.209637	0.588478	0.201885	66.2987	B	B	Paragon	0.0487942	0.100863	Conserved
PC_1	10371	TraesCS4A02G113300	TraesCS4B02G190900	TraesCS4D02G192100	6.29289	4.63989	8.09256	0.330764	0.243879	0.425357	27.2298	B	B	Paragon	0.0071293	0.0614962	Conserved
PC_1	10381	TraesCS4A02G112000	TraesCS4B02G191900	TraesCS4D02G193100	1.18952	1.69083	1.81243	0.253479	0.360304	0.386217	21.1078	B	A,B,D	Charger,Paragon,HET	0.046089	0.0326299	Conserved
PC_1	10383	TraesCS4A02G111700	TraesCS4B02G192100	TraesCS4D02G193400	0.857175	1.1073	1.46269	0.250112	0.323096	0.426792	26.6351	B	B	Paragon	0.143014	0.0116848	Conserved
PC_1	10384	TraesCS4A02G111600	TraesCS4B02G192200	TraesCS4D02G193500	4.54226	0.922935	2.46799	0.572565	0.116339	0.311097	68.6773	B	B	Paragon	0.0257616	0.144709	Conserved
PC_1	10412	TraesCS4A02G108200	TraesCS4B02G196400	TraesCS4D02G196700	0.232441	2.20495	0.690597	0.0743101	0.70491	0.22078	99.007	B	B	Paragon	0.181727	0.0962931	Conserved
PC_1	10413	TraesCS4A02G108100	TraesCS4B02G196500	TraesCS4D02G196800	2.0819	0.656914	2.42091	0.403491	0.127316	0.469193	54.4247	B	B	Paragon	0.242794	0.248627	DFB
PC_1	10414	TraesCS4A02G108000	TraesCS4B02G196600	TraesCS4D02G196900	3.77409	12.0419	8.73885	0.1537	0.490409	0.355891	50.8452	B	B	Paragon	0.0318423	0.118321	Conserved
PC_1	10418	TraesCS4A02G107200	TraesCS4B02G197200	TraesCS4D02G197500	3.57445	4.37908	2.76179	0.333583	0.408675	0.257742	22.64	B	B	Paragon	0.0327618	0.092671	Conserved
PC_1	10430	TraesCS4A02G105700	TraesCS4B02G198300	TraesCS4D02G199100	4.75535	4.41727	4.15255	0.35687	0.331498	0.311632	6.8024	B	A,B	Charger,Paragon	0.0386173	0.0553935	Conserved
PC_1	10433	TraesCS4A02G105300	TraesCS4B02G198700	TraesCS4D02G199600	12.3802	38.5008	40.7734	0.135075	0.420065	0.44486	51.6431	B	B	Paragon	0.0510518	0.0666884	Conserved
PC_1	10436	TraesCS4A02G105000	TraesCS4B02G199000	TraesCS4D02G199900	3.03781	4.52211	2.05364	0.315992	0.470389	0.213619	38.778	B	B	Paragon	0.0121508	0.156771	Conserved
PC_1	10497	TraesCS4A02G097700	TraesCS4B02G206900	TraesCS4D02G207700	2.11255	2.09824	2.82938	0.300071	0.298038	0.401891	17.8143	B	A,B	HET,Paragon	0.0260292	0.0764603	Conserved
PC_1	10518	TraesCS4A02G095300	TraesCS4B02G209200	TraesCS4D02G209900	1.46483	2.26743	2.14734	0.249137	0.385644	0.365219	22.0883	D	A,D	Charger,HET	0.0511297	0.0316581	Conserved
PC_1	10725	TraesCS4A02G059000	TraesCS4B02G234600	TraesCS4D02G235800	1.17786	2.85586	0.111692	0.284136	0.688921	0.0269435	100.116	B	B	Paragon	0.0730152	0.0574688	Conserved
PC_1	10816	TraesCS4A02G056800	TraesCS4B02G248200	TraesCS4D02G247500	4.09504	3.76148	3.83889	0.350141	0.32162	0.328239	4.47811	D	D	Paragon	0.0103521	0.0170733	Conserved
PC_1	10873	TraesCS4A02G048200	TraesCS4B02G256600	TraesCS4D02G256700	0.704783	1.4665	4.33389	0.108342	0.225436	0.666222	88.2524	B	B,D	Paragon,HET	0.0480359	0.0891907	Conserved
PC_1	10878	TraesCS4A02G047100	TraesCS4B02G257700	TraesCS4D02G257600	1.03791	2.92065	2.85888	0.152243	0.428409	0.419348	47.0683	B	B	Paragon	0.0687961	0.160768	Conserved
PC_1	10896	TraesCS4A02G045200	TraesCS4B02G260100	TraesCS4D02G259800	4.21908	3.08877	3.99843	0.373163	0.27319	0.353647	15.8974	A	A,D	Charger,HET	0.0426105	0.0204761	Conserved
PC_1	10898	TraesCS4A02G045000	TraesCS4B02G260300	TraesCS4D02G260100	6.67638	7.20793	7.98537	0.30528	0.329586	0.365134	9.03076	A	A	Charger	0.0190413	0.0124132	Conserved
PC_1	10929	TraesCS4A02G043500	TraesCS4B02G264100	TraesCS4D02G264200	19.0211	18.0549	16.8998	0.352401	0.3345	0.313099	5.90302	B	B	Paragon	0.0712128	0.120852	Conserved
PC_1	10931	TraesCS4A02G043700	TraesCS4B02G264400	TraesCS4D02G264400	1.39691	1.08716	3.27283	0.242649	0.188845	0.568506	61.6303	B	B	Paragon	0.0531174	0.100589	Conserved
PC_1	10946	TraesCS4A02G038800	TraesCS4B02G267000	TraesCS4D02G266600	1.80058	1.94046	1.8641	0.321237	0.346193	0.33257	3.74877	B	B	Paragon	0.00347972	0.0627143	Conserved
PC_1	10947	TraesCS4A02G038500	TraesCS4B02G267200	TraesCS4D02G266700	110.73	81.8479	150.274	0.322967	0.238727	0.438306	30.0577	B	B	Paragon	0.0290931	0.0393321	Conserved
PC_1	10950	TraesCS4A02G038200	TraesCS4B02G267500	TraesCS4D02G267100	25.2831	9.10594	36.6573	0.355868	0.128169	0.515963	58.463	B	B	Paragon	0.0326749	0.0835843	Conserved
PC_1	10957	TraesCS4A02G035700	TraesCS4B02G268400	TraesCS4D02G267800	4.22104	14.6792	23.8441	0.0987508	0.343418	0.557831	68.9119	B	B	Paragon	0.321356	0.0666164	DFO_a
PC_1	10958	TraesCS4A02G035800	TraesCS4B02G268600	TraesCS4D02G267900	15.5898	8.12517	8.27297	0.487366	0.254007	0.258627	40.0247	B	A,B	Charger,Paragon	0.0135086	0.0949312	Conserved
PC_1	10960	TraesCS4A02G036000	TraesCS4B02G268800	TraesCS4D02G268100	2.21182	1.82805	2.70741	0.32781	0.270931	0.401259	19.6017	B	B	Paragon	0.0595627	0.0223438	Conserved
PC_1	10963	TraesCS4A02G036400	TraesCS4B02G269300	TraesCS4D02G268500	51.5016	119.674	72.4369	0.211407	0.491248	0.297345	43.0049	B	B	Paragon	0.0448101	0.188935	Conserved
PC_1	10965	TraesCS4A02G036600	TraesCS4B02G269500	TraesCS4D02G268800	1.04278	2.62945	1.23572	0.212468	0.535753	0.251779	52.9198	B	B	Paragon	0.0897005	0.269278	DFO_b
PC_1	10968	TraesCS4A02G036900	TraesCS4B02G269900	TraesCS4D02G269200	4.66579	7.18739	3.29122	0.308087	0.47459	0.217323	39.1436	B	B	Paragon	0.0202135	0.111409	Conserved
PC_1	10976	TraesCS4A02G034100	TraesCS4B02G271500	TraesCS4D02G270600	3.62722	3.2046	6.54663	0.271124	0.239534	0.489342	40.8082	A,B	A,B	Charger,Paragon	0.142444	0.0329842	Conserved
PC_1	10988	TraesCS4A02G031800	TraesCS4B02G274200	TraesCS4D02G272900	5.27961	9.2293	6.48117	0.251529	0.439698	0.308773	28.9377	B	B	Paragon	0.0346635	0.0515413	Conserved
PC_1	11001	TraesCS4A02G029600	TraesCS4B02G276300	TraesCS4D02G274800	10.2096	9.81191	15.7313	0.285562	0.274437	0.440001	27.7633	B	A,B	Charger,Paragon	0.0250957	0.117711	Conserved
PC_1	11060	TraesCS4A02G019100	TraesCS4B02G285000	TraesCS4D02G283800	172.043	220.708	147.695	0.318336	0.408382	0.273283	20.636	D	D	Paragon	0.0323449	0.0586199	Conserved
PC_1	11062	TraesCS4A02G018700	TraesCS4B02G285200	TraesCS4D02G284300	0.688216	0.417098	0.635729	0.395289	0.239568	0.365143	24.7772	D	A,D	Charger,Paragon	0.0539025	0.201292	DFO_b
PC_1	11076	TraesCS4A02G016700	TraesCS4B02G287400	TraesCS4D02G286200	20.5334	26.9985	13.7982	0.334801	0.440216	0.224983	32.2873	D	D	Paragon	0.0220337	0.155041	Conserved
PC_1	11095	TraesCS4A02G014200	TraesCS4B02G289600	TraesCS4D02G288600	2.64268	1.81937	2.357	0.387543	0.266807	0.345649	18.3909	D	D	Paragon	0.0474235	0.0583373	Conserved
PC_1	11145	TraesCS4A02G007100	TraesCS4B02G297900	TraesCS4D02G296700	3.88654	1.90774	1.66657	0.520925	0.2557	0.223375	48.9783	A	A	Paragon	0.0257863	0.17088	Conserved
PC_1	11146	TraesCS4A02G007000	TraesCS4B02G298000	TraesCS4D02G296800	0.788828	0.865957	1.0527	0.291351	0.319838	0.388811	15.0337	A	A	Paragon	0.0666104	0.077631	Conserved
PC_1	11150	TraesCS4A02G006200	TraesCS4B02G298900	TraesCS4D02G297800	42.8924	26.0364	57.945	0.338072	0.205215	0.456714	37.745	D	A,D	Paragon,Paragon	0.0178997	0.00897492	Conserved
PC_1	11153	TraesCS4A02G005900	TraesCS4B02G299200	TraesCS4D02G298100	5.64758	4.00622	4.31939	0.404173	0.286707	0.30912	18.7092	A	A	Paragon	0.00899977	0.0569735	Conserved
PC_1	11176	TraesCS4A02G002600	TraesCS4B02G302600	TraesCS4D02G301100	0.24765	27.0066	13.1359	0.00613144	0.668643	0.325226	99.399	D	D	Paragon	0.147103	0.171975	Conserved
PC_1	11230	TraesCS4A02G410500	TraesCS4B02G310600	TraesCS4D02G308500	4.97965	9.03646	5.42853	0.256094	0.464728	0.279179	34.3124	B	B	Paragon	0.0145037	0.110668	Conserved
PC_1	11258	TraesCS4A02G415500	TraesCS4B02G316300	TraesCS4D02G312900	20.3766	9.64632	15.969	0.443047	0.209739	0.347214	35.1815	B	B	Paragon	0.0556969	0.0135796	Conserved
PC_1	11264	TraesCS4A02G416800	TraesCS4B02G317400	TraesCS4D02G314000	1.24849	1.38557	1.50252	0.301817	0.334955	0.363228	9.22134	A,B	A,B	Paragon,Paragon	0.0247107	0.0449295	Conserved
PC_1	11267	TraesCS5A02G494100	TraesCS4B02G318200	TraesCS4D02G314500	6.53709	8.02771	4.6508	0.340197	0.417771	0.242032	26.421	B	B	Paragon	0.0210413	0.273711	DFO_b
PC_1	11268	TraesCS5A02G493900	TraesCS4B02G318300	TraesCS4D02G314700	2.78761	2.59826	2.63899	0.347372	0.323777	0.328851	3.72591	B	B	Paragon	0.0509037	0.0841521	Conserved
PC_1	11278	TraesCS5A02G492900	TraesCS4B02G319300	TraesCS4D02G315900	2.3116	8.05751	5.94805	0.141667	0.493806	0.364527	53.439	B	B	Paragon	0.145353	0.108769	Conserved
PC_1	11285	TraesCS5A02G491800	TraesCS4B02G320200	TraesCS4D02G316700	3.83566	1.26375	4.79249	0.387758	0.127756	0.484486	55.3463	B	B	Paragon	0.0558825	0.0801555	Conserved
PC_1	11292	TraesCS5A02G491100	TraesCS4B02G321000	TraesCS4D02G317500	1.97642	1.70988	2.27533	0.331523	0.286815	0.381663	14.235	B	B	Paragon	0.0320708	0.00984502	Conserved
PC_1	11307	TraesCS5A02G495100	TraesCS4B02G323000	TraesCS4D02G319400	268.404	219.336	390.098	0.305755	0.24986	0.444385	30.0456	A	A	HET	0.0599746	0.0763416	Conserved
PC_1	11342	TraesCS5A02G499900	TraesCS4B02G327800	TraesCS4D02G324800	7.99519	4.55779	7.60801	0.396567	0.22607	0.377363	28.0164	D	B,D	Paragon,Charger	0.0947621	0.045162	Conserved
PC_1	11353	TraesCS5A02G501800	TraesCS4B02G330300	TraesCS4D02G327200	19.911	27.572	19.206	0.298565	0.413441	0.287994	20.8729	B,A	A,B	Paragon,Paragon	0.0398942	0.141507	Conserved
PC_1	11354	TraesCS5A02G501900	TraesCS4B02G330400	TraesCS4D02G327300	17.3277	19.1586	30.9885	0.256802	0.283937	0.459261	32.9691	B	A,B	Paragon,Paragon	0.018626	0.0963114	Conserved
PC_1	11374	TraesCS5A02G505300	TraesCS4B02G335500	TraesCS4D02G331100	12.6994	7.51946	7.16359	0.463779	0.274609	0.261612	33.9467	A	A	Paragon	0.0544476	0.0697579	Conserved
PC_1	11412	TraesCS5A02G512400	TraesCS4B02G343700	TraesCS4D02G338900	3.26471	2.64316	2.03856	0.41084	0.332622	0.256538	23.146	A	A,B	Paragon,Paragon	0.0574616	0.0803464	Conserved
PC_1	11418	TraesCS5A02G513300	TraesCS4B02G344400	TraesCS4D02G339500	17.9242	18.4338	22.1804	0.306195	0.314901	0.378903	11.9112	A	A	Paragon	0.0334594	0.136638	Conserved
PC_1	11425	TraesCS5A02G514700	TraesCS4B02G345600	TraesCS4D02G340700	1.79197	3.30101	8.71059	0.129819	0.239142	0.631039	79.0653	A	A	Paragon	0.0941497	0.178899	Conserved
PC_1	11431	TraesCS5A02G515400	TraesCS4B02G346600	TraesCS4D02G341600	80.221	28.2323	27.665	0.589348	0.20741	0.203242	66.5174	B	B	Paragon	0.0288618	0.102428	Conserved
PC_1	11438	TraesCS5A02G516100	TraesCS4B02G347400	TraesCS4D02G342400	41.7909	30.5848	28.1702	0.41564	0.304187	0.280173	21.6852	A	A	Paragon	0.0316928	0.10281	Conserved
PC_1	11469	TraesCS5A02G521800	TraesCS4B02G353500	TraesCS4D02G347500	12.4058	6.67486	8.07542	0.456833	0.245796	0.297371	33.0056	A	A,B	Paragon,Paragon	0.031406	0.0734774	Conserved
PC_1	11510	TraesCS5A02G529800	TraesCS4B02G361800	TraesCS4D02G354800	11.0782	7.08384	12.5254	0.361	0.230838	0.408162	27.5527	B	B	Charger	0.0747858	0.0420458	Conserved
PC_1	11531	TraesCS5A02G548800	TraesCS3B02G568500	TraesCS4D02G359000	12.3828	2.98469	7.187	0.549018	0.132332	0.31865	62.6191	B	B	Paragon	0.0705328	0.069751	Conserved
PC_1	11554	TraesCS5A02G539800	TraesCS4B02G374200	TraesCS4D02G363200	4.8779	7.27851	5.79418	0.271741	0.405474	0.322785	20.2464	A	A	Paragon	0.100253	0.201218	Uncategorised
PC_1	11557	TraesCS5A02G540800	TraesCS4B02G373400	TraesCS4D02G363900	8.32877	6.18737	7.33669	0.38113	0.283138	0.335732	14.712	B	B	Charger	0.0731708	0.0311613	Conserved
PC_1	11589	TraesCS5A02G003800	TraesCS5B02G003900	TraesCS5D02G004800	1.32566	2.8625	1.90206	0.21767	0.470016	0.312313	38.2438	A,B	A,B	Paragon,Charger	0.099245	0.0396906	Conserved
PC_1	11594	TraesCS5A02G005500	TraesCS5B02G004400	TraesCS5D02G007000	4.75782	1.76362	5.17956	0.406617	0.150724	0.44266	47.7505	A	A	Charger	0.2309	0.0470327	DFO_a
PC_1	11601	TraesCS5A02G008300	TraesCS5B02G006600	TraesCS5D02G013900	1.76607	0	5.23146	0.252385	0	0.747615	114.097	A	A	Charger	0.00969346	0.0450085	Conserved
PC_1	11605	TraesCS5A02G009700	TraesCS5B02G480500	TraesCS5D02G014600	1.18336	0.158272	0.232079	0.751956	0.100572	0.147472	108.989	A	A	Charger	0.134261	0.0235022	Conserved
PC_1	11606	TraesCS5A02G010000	TraesCS5B02G007600	TraesCS5D02G014800	5.35975	15.0503	9.72432	0.177861	0.49944	0.322698	48.3159	A	A	Charger	0.0103489	0.0288807	Conserved
PC_1	11607	TraesCS5A02G010200	TraesCS5B02G007800	TraesCS5D02G015000	4.04345	3.02005	3.233	0.392701	0.293308	0.313991	15.7332	A	A	Charger	0.0514701	0.0463024	Conserved
PC_1	11649	TraesCS5A02G016300	TraesCS5B02G014500	TraesCS5D02G023500	6.34792	0.934817	6.39243	0.464193	0.0683588	0.467448	68.8441	B	B	Charger	0.0854636	0.0455153	Conserved
PC_1	11726	TraesCS5A02G038200	TraesCS5B02G039700	TraesCS5D02G045600	11.0861	9.18999	15.2546	0.312014	0.258649	0.429336	26.1953	A,B	A,B	Charger,Charger	0.130777	0.0411891	Conserved
PC_1	11739	TraesCS5A02G041600	TraesCS5B02G042900	TraesCS5D02G048500	13.1844	6.40837	9.98188	0.445801	0.216684	0.337514	34.3847	B	B	Charger	0.196348	0.0283237	Conserved
PC_1	11741	TraesCS5A02G041800	TraesCS5B02G044300	TraesCS5D02G049400	2.96886	2.36632	4.85271	0.291411	0.232268	0.476322	38.194	B	B	Charger	0.0726767	0.0400736	Conserved
PC_1	11772	TraesCS5A02G046900	TraesCS5B02G051900	TraesCS5D02G057500	1.30491	0.718286	1.5588	0.364297	0.200527	0.435177	36.1051	A	A	Charger	0.320682	0.0303354	DFO_a
PC_1	11795	TraesCS5A02G051400	TraesCS5B02G057300	TraesCS5D02G062400	1.13876	1.96858	1.62929	0.240416	0.415608	0.343976	26.4239	A	A	Charger	0.0721022	0.147269	Conserved
PC_1	11797	TraesCS5A02G052100	TraesCS5B02G064600	TraesCS5D02G063600	11.164	6.85126	6.75106	0.450774	0.276636	0.27259	30.5181	A,B	A,B	Charger,Charger	0.358905	0.0407169	DFO_a
PC_1	11798	TraesCS5A02G052200	TraesCS5B02G064500	TraesCS5D02G063700	14.8573	26.2093	5.63121	0.318158	0.561254	0.120588	66.2173	A	A	Charger	0.119438	0.0285941	Conserved
PC_1	11805	TraesCS5A02G053400	TraesCS5B02G063000	TraesCS5D02G064600	2.27572	1.60788	0.773532	0.488653	0.345251	0.166096	48.4825	A	A	Charger	0.194946	0.0877096	Conserved
PC_1	11812	TraesCS5A02G054400	TraesCS5B02G062000	TraesCS5D02G065700	2.28909	3.34654	2.96295	0.266217	0.389197	0.344586	18.6772	A	A,B,D	Charger,Charger,HET	0.139249	0.129113	Conserved
PC_1	11815	TraesCS5A02G054800	TraesCS5B02G061700	TraesCS5D02G066000	13.3947	6.75246	9.33138	0.454388	0.229064	0.316549	34.0787	A	A	Charger	0.0798675	0.026048	Conserved
PC_1	11829	TraesCS5A02G057500	TraesCS5B02G059200	TraesCS5D02G068800	99.2524	190.999	105.799	0.250605	0.482259	0.267135	38.7715	A	A	Charger	0.171445	0.0595848	Conserved
PC_1	11863	TraesCS5A02G062500	TraesCS5B02G069800	TraesCS5D02G073700	3.91447	4.14275	7.77254	0.247285	0.261706	0.491008	41.0222	A	A	Charger	0.1088	0.0845179	Conserved
PC_1	11865	TraesCS5A02G062800	TraesCS5B02G070000	TraesCS5D02G074000	1.39128	2.188	1.50953	0.273401	0.429963	0.296636	25.3459	A	A	Charger	0.351662	0.0630402	DFO_a
PC_1	11886	TraesCS5A02G065500	TraesCS5B02G072300	TraesCS5D02G076400	1.16075	9.61847	10.2059	0.055313	0.458347	0.48634	72.3537	A	A,D	Charger,HET	0.0271524	0.0745734	Conserved
PC_1	11905	TraesCS5A02G068700	TraesCS5B02G075100	TraesCS5D02G080700	2.21104	7.42462	7.81703	0.126687	0.425414	0.447898	53.794	A	A	Charger	0.272622	0.025524	DFO_a
PC_1	11999	TraesCS5A02G084100	TraesCS5B02G089700	TraesCS5D02G096300	1.95653	6.45897	5.60481	0.13955	0.460686	0.399764	51.1691	A	A	Charger	0.185256	0.0754537	Conserved
PC_1	12022	TraesCS5A02G086500	TraesCS5B02G092400	TraesCS5D02G100000	1.8029	2.53902	2.20209	0.275504	0.387992	0.336504	16.8932	A	A	Charger	0.0886272	0.0728589	Conserved
PC_1	12095	TraesCS5A02G096800	TraesCS5B02G102700	TraesCS5D02G109500	5.87378	1.76478	5.06767	0.462276	0.138891	0.398834	51.4062	D	D	HET	0.0865478	0.0483599	Conserved
PC_1	12187	TraesCS5A02G105900	TraesCS5B02G111000	TraesCS5D02G123300	7.08369	5.51742	5.74773	0.386057	0.300696	0.313248	13.8267	A	A	Charger	0.0307229	0.0164335	Conserved
PC_1	12190	TraesCS5A02G106100	TraesCS5B02G110900	TraesCS5D02G123700	14.622	28.4956	15.9751	0.247441	0.482218	0.27034	38.8337	B	B	Charger	0.0187166	0.0250028	Conserved
PC_1	12209	TraesCS5A02G115200	TraesCS5B02G121000	TraesCS5D02G126900	23.8364	7.82886	21.5068	0.448288	0.147236	0.404475	48.794	D	D	HET	0.0435006	0.010761	Conserved
PC_1	12252	TraesCS5A02G124000	TraesCS5B02G123600	TraesCS5D02G131900	0.45083	13.2954	6.20393	0.0225979	0.66643	0.310972	96.7495	A	A,B,D	Charger,Charger,HET	0.120005	0.00914142	Conserved
PC_1	12300	TraesCS5A02G130400	TraesCS5B02G130300	TraesCS5D02G137900	7.64771	10.0724	2.19977	0.383923	0.505646	0.110431	60.7219	D	D	HET	0.0501127	0.162583	Conserved
PC_1	12774	TraesCS5A02G189600	TraesCS5B02G193600	TraesCS5D02G201300	0.347959	0.901256	0.728502	0.17594	0.455705	0.368355	42.9399	B	B	Charger	0.0565386	0.0679034	Conserved
PC_1	12796	TraesCS5A02G187200	TraesCS5B02G196700	TraesCS5D02G203900	9.2387	13.7572	17.4795	0.228255	0.33989	0.431855	30.5875	A,B	A,B	Charger,Charger	0.160842	0.043458	Conserved
PC_1	12824	TraesCS5A02G202100	TraesCS5B02G200700	TraesCS5D02G208400	15.7833	8.43995	18.5454	0.36904	0.19734	0.433621	36.6361	A	A	Charger	0.148135	0.0423681	Conserved
PC_1	12825	TraesCS5A02G202200	TraesCS5B02G200800	TraesCS5D02G208600	4.28601	5.13561	5.88791	0.279957	0.335452	0.384591	15.7048	A	A	Charger	0.0286519	0.0250051	Conserved
PC_1	12829	TraesCS5A02G202700	TraesCS5B02G201200	TraesCS5D02G209100	8.56814	10.4026	7.12999	0.328272	0.398556	0.273172	18.8535	A	A	Charger	0.298172	0.0734758	DFO_a
PC_1	12837	TraesCS5A02G203500	TraesCS5B02G202200	TraesCS5D02G210000	9.61053	16.5563	13.8812	0.239975	0.413411	0.346614	26.2433	A	A	Charger	0.0942367	0.05268	Conserved
PC_1	12838	TraesCS5A02G203600	TraesCS5B02G202300	TraesCS5D02G210100	1.34249	4.40298	1.03655	0.197948	0.649213	0.152839	82.3464	B	A,B	Charger,Charger	0.0503737	0.0185167	Conserved
PC_1	12849	TraesCS5A02G204200	TraesCS5B02G204000	TraesCS5D02G211900	19.6159	14.3568	13.663	0.411789	0.301388	0.286823	20.5002	A	A	Charger	0.19448	0.0262438	Conserved
PC_1	12869	TraesCS5A02G208900	TraesCS5B02G207200	TraesCS5D02G215200	8.75695	7.30194	9.18333	0.346917	0.289275	0.363808	11.7238	A	A	Charger	0.386806	0.0334709	DFO_a
PC_1	12955	TraesCS5A02G222400	TraesCS5B02G221400	TraesCS5D02G230200	1.08092	0.99037	2.12603	0.257526	0.235953	0.506521	45.1117	A	A	Charger	0.108364	0.0535263	Conserved
PC_1	12964	TraesCS5A02G224000	TraesCS5B02G222800	TraesCS5D02G231400	20.7676	44.9105	50.3788	0.178943	0.38697	0.434087	40.7297	A	A,B	Charger,Charger	0.169554	0.0169494	Conserved
PC_1	12965	TraesCS5A02G224100	TraesCS5B02G222900	TraesCS5D02G231500	4.70867	9.33907	11.9869	0.180862	0.358717	0.460421	42.4494	B	B	Charger	0.172112	0.0261218	Conserved
PC_1	12972	TraesCS5A02G225100	TraesCS5B02G223700	TraesCS5D02G232400	27.3329	10.9819	7.04258	0.602612	0.242119	0.155269	71.1632	A,D	A,B,D	Charger,Charger,Charger	0.223797	0.103658	Uncategorised
PC_1	12992	TraesCS5A02G232700	TraesCS5B02G231300	TraesCS5D02G235300	4.82632	5.22544	3.48651	0.356495	0.385976	0.25753	20.1847	B	B	Charger	0.198542	0.0934294	Conserved
PC_1	13003	TraesCS5A02G230400	TraesCS5B02G228900	TraesCS5D02G237400	110.453	50.7737	92.1889	0.435857	0.200358	0.363785	36.2001	A	A	Charger	0.0445835	0.0528042	Conserved
PC_1	13007	TraesCS5A02G229500	TraesCS5B02G228300	TraesCS5D02G238000	4.82712	1.89481	3.28043	0.482598	0.189436	0.327966	43.9963	A	A	Charger	0.0659816	0.0268789	Conserved
PC_1	13008	TraesCS5A02G229400	TraesCS5B02G228100	TraesCS5D02G238100	11.168	23.4593	21.4743	0.199068	0.418157	0.382775	35.2846	A	A	Charger	0.0375752	0.0283874	Conserved
PC_1	13017	TraesCS5A02G228400	TraesCS5B02G227200	TraesCS5D02G239200	7.03717	10.2297	10.1452	0.256718	0.373184	0.370099	19.9107	B	B	Charger	0.108805	0.0318724	Conserved
PC_1	13020	TraesCS5A02G228100	TraesCS5B02G226900	TraesCS5D02G239500	5.02135	0.813155	5.55309	0.440949	0.0714071	0.487644	68.4099	A,B	A,B	Charger,Charger	0.570348	0.00314555	DFO_a
PC_1	13053	TraesCS5A02G236400	TraesCS5B02G234700	TraesCS5D02G243400	4.64189	7.38583	5.42324	0.265997	0.423233	0.31077	24.3031	B	B	Charger	0.0949781	0.0686108	Conserved
PC_1	13059	TraesCS5A02G237400	TraesCS5B02G235300	TraesCS5D02G244100	3.48988	3.78973	4.7616	0.289828	0.31473	0.395442	16.563	B	B	Charger	0.139463	0.035034	Conserved
PC_1	13075	TraesCS5A02G239100	TraesCS5B02G237700	TraesCS5D02G246200	96.4488	153.089	307.344	0.173194	0.274903	0.551902	58.7996	A	A	Charger	0.194569	0.0259373	Conserved
PC_1	13106	TraesCS5A02G243800	TraesCS5B02G241800	TraesCS5D02G250500	14.4837	15.9757	12.3632	0.338226	0.373068	0.288706	12.7179	A	A	Charger	0.277259	0.0290844	DFO_a
PC_1	13116	TraesCS5A02G245400	TraesCS5B02G242900	TraesCS5D02G252200	0.572336	1.06142	1.0913	0.210027	0.389504	0.400468	32.0781	A	A	Charger	0.0936171	0.0432321	Conserved
PC_1	13147	TraesCS5A02G249000	TraesCS5B02G246700	TraesCS5D02G256200	63.1426	49.6706	47.7392	0.393284	0.309373	0.297343	15.6797	A	A	Charger	0.108976	0.0375905	Conserved
PC_1	13158	TraesCS5A02G251000	TraesCS5B02G249000	TraesCS5D02G258900	9.06132	9.19602	7.72856	0.348701	0.353885	0.297413	9.3646	B	B	Charger	0.226206	0.0267823	DFO_a
PC_1	13171	TraesCS5A02G253400	TraesCS5B02G252400	TraesCS5D02G261200	1.49217	6.45444	3.12341	0.134793	0.583056	0.282151	68.5417	B	B	Charger	0.289362	0.015988	DFO_a
PC_1	13190	TraesCS5A02G256600	TraesCS5B02G256000	TraesCS5D02G265100	3.2237	2.80057	2.97369	0.35827	0.311245	0.330485	7.09249	B	A,B	Charger,Charger	0.231557	0.0482535	DFO_a
PC_1	13199	TraesCS5A02G258200	TraesCS5B02G257400	TraesCS5D02G266400	5.22414	7.63479	2.8743	0.332045	0.485265	0.18269	45.3875	A,B	A,B,D	Charger,Charger,HET	0.106561	0.086914	Conserved
PC_1	13210	TraesCS5A02G261000	TraesCS5B02G259400	TraesCS5D02G268500	1.53943	3.12093	1.88015	0.235368	0.47717	0.287462	38.178	A	A	Charger	0.198514	0.0539571	Conserved
PC_1	13227	TraesCS5A02G264400	TraesCS5B02G263700	TraesCS5D02G271900	3.07625	5.86164	2.33475	0.272895	0.519989	0.207116	49.4881	A	A	Charger	0.283233	0.0345558	DFO_a
PC_1	13246	TraesCS5A02G266700	TraesCS5B02G266300	TraesCS5D02G274500	5.63693	8.18617	0	0.40779	0.59221	0	90.9133	A,B	A,B	Charger,HET	0.142441	0.010498	Conserved
PC_1	13250	TraesCS5A02G267100	TraesCS5B02G266700	TraesCS5D02G275000	12.4512	26.7285	6.06482	0.275198	0.590757	0.134045	70.152	A	A	Charger	0.107413	0.174532	Conserved
PC_1	13287	TraesCS5A02G274100	TraesCS5B02G273500	TraesCS5D02G281200	1.48177	0.0330831	1.01412	0.585918	0.0130817	0.401001	87.7055	A	A	Charger	0.148844	0.159315	Conserved
PC_1	13294	TraesCS5A02G274800	TraesCS5B02G274500	TraesCS5D02G282400	11.2326	13.392	12.6663	0.301216	0.359121	0.339663	8.84016	B	B	Paragon	0.0199632	0.322613	DFO_b
PC_1	13296	TraesCS5A02G275100	TraesCS5B02G274900	TraesCS5D02G282700	5.36832	0.325552	21.6552	0.196289	0.0119036	0.791807	122.284	A	A	Charger	0.124002	0.219991	Uncategorised
PC_1	13300	TraesCS5A02G276000	TraesCS5B02G275300	TraesCS5D02G283300	2.42544	5.63531	7.38562	0.157023	0.364831	0.478146	48.8586	A	A,B	Charger,Paragon	0.0787177	0.0592516	Conserved
PC_1	13306	TraesCS5A02G276800	TraesCS5B02G276400	TraesCS5D02G284200	1.37767	1.08575	1.14666	0.381617	0.300756	0.317627	12.7972	A,B	A,B	Charger,Paragon	0.068029	0.0795643	Conserved
PC_1	13324	TraesCS5A02G281100	TraesCS5B02G280100	TraesCS5D02G288000	5.83147	2.20494	5.10894	0.443615	0.167735	0.38865	43.8065	A	A,B,D	Charger,Paragon,HET	0.0553757	0.156741	Conserved
PC_1	13372	TraesCS5A02G289300	TraesCS5B02G288700	TraesCS5D02G297200	16.2128	13.1779	15.0368	0.364927	0.296617	0.338457	10.3326	B	B	Paragon	0.0258302	0.0450061	Conserved
PC_1	13376	TraesCS5A02G291000	TraesCS5B02G289900	TraesCS5D02G298300	11.9264	17.7872	10.9427	0.293346	0.437502	0.269152	27.3059	B	A,B	Charger,Paragon	0.0302894	0.0533348	Conserved
PC_1	13380	TraesCS5A02G291500	TraesCS5B02G290600	TraesCS5D02G299000	14.1282	9.42846	8.83844	0.436122	0.291046	0.272832	26.8446	A	A	Charger	0.436913	0.0344802	DFO_a
PC_1	13387	TraesCS5A02G292400	TraesCS5B02G291800	TraesCS5D02G299700	17.4625	13.8265	21.0332	0.333749	0.264257	0.401994	20.6609	B	B	Paragon	0.0188302	0.161844	Conserved
PC_1	13395	TraesCS5A02G293600	TraesCS5B02G292800	TraesCS5D02G300900	3.01024	1.58665	2.26976	0.438385	0.231066	0.330549	31.1062	A	A	Charger	0.066157	0.0743169	Conserved
PC_1	13402	TraesCS5A02G295100	TraesCS5B02G294400	TraesCS5D02G302600	5.35492	8.33135	24.2293	0.141233	0.219735	0.639033	80.2912	B	B	Paragon	0.0403841	0.123363	Conserved
PC_1	13405	TraesCS5A02G295400	TraesCS5B02G294900	TraesCS5D02G303000	5.67523	3.64332	20.3178	0.191496	0.122934	0.68557	92.0898	A,B	A,B	Charger,Paragon	0.0632914	0.0932162	Conserved
PC_1	13422	TraesCS5A02G298000	TraesCS5B02G297000	TraesCS5D02G304800	1.80879	1.59682	2.118	0.327465	0.28909	0.383445	14.2351	B	B	Paragon	0.0702274	0.118727	Conserved
PC_1	13435	TraesCS5A02G302100	TraesCS5B02G299400	TraesCS5D02G306700	4.16678	4.28537	3.24285	0.356287	0.366427	0.277286	14.6409	B	A,B	Charger,Paragon	0.0639614	0.137029	Conserved
PC_1	13447	TraesCS5A02G299600	TraesCS5B02G301700	TraesCS5D02G308400	2.23045	1.25558	2.03332	0.404114	0.227487	0.368399	28.0167	B	B	Paragon	0.0306622	0.0942566	Conserved
PC_1	13456	TraesCS5A02G303000	TraesCS5B02G303300	TraesCS5D02G309800	22.8489	13.6919	11.8068	0.472596	0.283197	0.244207	36.6512	A,B	A,B	Charger,Paragon	0.137992	0.0592126	Conserved
PC_1	13465	TraesCS5A02G304800	TraesCS5B02G305200	TraesCS5D02G311700	1.71491	2.39933	1.82798	0.288598	0.403776	0.307626	18.5229	A	A	Charger	0.347252	0.102478	Uncategorised
PC_1	13480	TraesCS5A02G307100	TraesCS5B02G307500	TraesCS5D02G314000	3.56148	4.36637	4.97134	0.276101	0.3385	0.385399	16.4496	A,B	A,B	Charger,Paragon	0.048165	0.0218841	Conserved
PC_1	13534	TraesCS5A02G314700	TraesCS5B02G315600	TraesCS5D02G321000	7.38481	5.46804	5.82794	0.395316	0.292709	0.311975	16.3607	B	A,B	Charger,Paragon	0.150588	0.219846	Uncategorised
PC_1	13544	TraesCS5A02G316500	TraesCS5B02G317100	TraesCS5D02G322800	3.17385	4.85886	3.19571	0.282662	0.432729	0.284609	25.8253	B	B	Paragon	0.00583643	0.406528	DFO_b
PC_1	13546	TraesCS5A02G316700	TraesCS5B02G317300	TraesCS5D02G323000	3.22168	8.22629	4.10457	0.207148	0.528935	0.263916	51.5274	B	B	Paragon	0.0361651	0.584178	DFO_b
PC_1	13555	TraesCS5A02G317800	TraesCS5B02G318400	TraesCS5D02G324200	2.67545	4.91755	3.25314	0.246673	0.453392	0.299935	32.199	B	B	Paragon	0.0246734	0.338247	DFO_b
PC_1	13558	TraesCS5A02G318200	TraesCS5B02G318700	TraesCS5D02G324500	3.8679	3.9424	3.98234	0.327992	0.33431	0.337697	1.47768	B	B	Paragon	0.0286694	0.298025	DFO_b
PC_1	13564	TraesCS5A02G318900	TraesCS5B02G319400	TraesCS5D02G325100	8.23026	4.08473	6.68475	0.433177	0.214989	0.351834	33.0793	B	B	Paragon	0.110823	0.156648	Conserved
PC_1	13569	TraesCS5A02G319800	TraesCS5B02G320100	TraesCS5D02G325800	10.8832	2.58254	3.65549	0.635656	0.150838	0.213506	79.1063	A,B	A,B	Charger,Paragon	0.188298	0.141222	Conserved
PC_1	13574	TraesCS5A02G320400	TraesCS5B02G320700	TraesCS5D02G326500	26.652	28.3874	26.4526	0.32705	0.348346	0.324604	3.91771	B	B	Paragon	0.00490709	0.28316	DFO_b
PC_1	13580	TraesCS5A02G321200	TraesCS5B02G321700	TraesCS5D02G328000	1.93753	1.4828	0.825577	0.456329	0.34923	0.194441	39.4997	B	B	Paragon	0.0276178	0.315637	DFO_b
PC_1	13581	TraesCS5A02G321300	TraesCS5B02G321800	TraesCS5D02G328100	27.0992	25.718	20.2935	0.37066	0.351768	0.277572	14.7618	B	A,B,D	Charger,Paragon,Paragon	0.0303027	0.322921	DFO_b
PC_1	13592	TraesCS5A02G323400	TraesCS5B02G323900	TraesCS5D02G330400	5.93772	12.8002	8.86665	0.215099	0.463699	0.321202	37.423	B	B	Paragon	0.0770814	0.331126	DFO_b
PC_1	13595	TraesCS5A02G324100	TraesCS5B02G324700	TraesCS5D02G331000	1.53445	2.02912	2.82968	0.240011	0.317385	0.442604	30.6702	B	B	Paragon	0.09097	0.390698	DFO_b
PC_1	13598	TraesCS5A02G324400	TraesCS5B02G325200	TraesCS5D02G331300	0.869232	0.547002	1.76802	0.272978	0.171784	0.555238	59.6173	A	A	Charger	0.244876	0.0426893	DFO_a
PC_1	13638	TraesCS5A02G331500	TraesCS5B02G331900	TraesCS5D02G337400	3.31617	1.17359	3.36263	0.422313	0.149457	0.42823	47.7808	B	B	Paragon	0.0799068	0.0790147	Conserved
PC_1	13642	TraesCS5A02G332000	TraesCS5B02G332300	TraesCS5D02G338000	3.37586	0.405155	0.921227	0.717925	0.0861621	0.195912	101.267	B	B	Paragon	0.0623554	0.0837592	Conserved
PC_1	13648	TraesCS5A02G334200	TraesCS5B02G333700	TraesCS5D02G338900	4.62804	6.46803	4.89206	0.289467	0.404552	0.305981	18.6682	B	B	Paragon	0.0294615	0.261656	DFO_b
PC_1	13650	TraesCS5A02G334600	TraesCS5B02G334100	TraesCS5D02G339400	24.2202	16.2561	22.2527	0.386109	0.259148	0.354744	19.8399	B	B	Paragon	0.0115654	0.0581211	Conserved
PC_1	13685	TraesCS5A02G341300	TraesCS5B02G340900	TraesCS5D02G346900	32.9589	30.4043	38.9639	0.322093	0.297129	0.380778	12.8828	B	B	Paragon	0.0177065	0.387478	DFO_b
PC_1	13688	TraesCS5A02G342600	TraesCS5B02G341900	TraesCS5D02G347400	2.20637	2.51474	3.46036	0.269679	0.30737	0.422951	23.9598	A	A,B	Charger,Paragon	0.0493507	0.375059	DFO_b
PC_1	13709	TraesCS5A02G346500	TraesCS5B02G347600	TraesCS5D02G353200	1.67132	1.8567	1.94476	0.305388	0.339261	0.355351	7.65115	A,B	A,B	Charger,Paragon	0.106157	0.400141	Uncategorised
PC_1	13727	TraesCS5A02G350200	TraesCS5B02G352900	TraesCS5D02G357300	1.5316	0.243619	3.85814	0.27188	0.0432458	0.684874	97.5596	D	D	Charger	0.294369	0.0306895	DFO_a
PC_1	13742	TraesCS5A02G353700	TraesCS5B02G356300	TraesCS5D02G361000	21.288	9.95016	31.3163	0.340311	0.159064	0.500625	51.2662	D	D	Charger	0.16471	0.103438	Conserved
PC_1	13762	TraesCS5A02G356500	TraesCS5B02G359100	TraesCS5D02G365400	1.86263	1.22878	0.904737	0.466106	0.307492	0.226402	36.577	A	A	Charger	0.0746952	0.149436	Conserved
PC_1	13787	TraesCS5A02G360200	TraesCS5B02G362700	TraesCS5D02G369600	4.00666	7.86503	2.18808	0.284973	0.5594	0.155627	61.8554	B,D	B,D	Paragon,Charger	0.267839	0.0383452	DFO_a
PC_1	13798	TraesCS5A02G362100	TraesCS5B02G364900	TraesCS5D02G371100	4.04646	2.48195	3.57315	0.400577	0.2457	0.353723	23.8279	B	B	Paragon	0.0441728	0.0775884	Conserved
PC_1	13804	TraesCS5A02G364100	TraesCS5B02G366000	TraesCS5D02G373000	16.752	14.5184	18.9838	0.333345	0.288899	0.377755	13.3284	B	B	Paragon	0.00643298	0.227378	DFO_b
PC_1	13808	TraesCS5A02G365500	TraesCS5B02G367100	TraesCS5D02G373500	1.34024	0.650231	1.98643	0.337007	0.163502	0.499491	50.4074	A	A	Charger	0.0704597	0.2003	DFO_b
PC_1	13813	TraesCS5A02G364900	TraesCS5B02G366500	TraesCS5D02G374200	11.7067	13.4742	11.2709	0.321156	0.369645	0.309199	9.60291	A,B	A,B,D	Charger,Paragon,HET	0.111441	0.0193519	Conserved
PC_1	13818	TraesCS5A02G366700	TraesCS5B02G368800	TraesCS5D02G375900	1.34294	0.719734	1.27619	0.402215	0.215562	0.382223	30.7444	B	B	Charger	0.157534	0.0586895	Conserved
PC_1	13832	TraesCS5A02G369500	TraesCS5B02G371800	TraesCS5D02G378900	5.72653	7.64761	7.78908	0.270589	0.361363	0.368048	16.3323	A	A,B	Paragon,HET	0.0372618	0.119878	Conserved
PC_1	13837	TraesCS5A02G370000	TraesCS5B02G372300	TraesCS5D02G379500	60.6629	44.6854	42.5616	0.410134	0.302112	0.287753	20.0694	A	A	Paragon	0.00980201	0.103757	Conserved
PC_1	13842	TraesCS5A02G370700	TraesCS5B02G373100	TraesCS5D02G380300	10.1416	5.65222	6.66312	0.451602	0.251692	0.296707	31.4602	A	A,B,D	Paragon,HET,HET	0.0619636	0.129076	Conserved
PC_1	13846	TraesCS5A02G371500	TraesCS5B02G373600	TraesCS5D02G380900	1.49851	2.59314	1.65991	0.260539	0.450859	0.288601	30.8229	B	B	HET	0.0832705	0.105127	Conserved
PC_1	13856	TraesCS5A02G372900	TraesCS5B02G374900	TraesCS5D02G382400	34.027	34.5955	33.0041	0.334824	0.340418	0.324758	2.38065	A	A	Paragon	0.0157483	0.020169	Conserved
PC_1	13865	TraesCS5A02G373900	TraesCS5B02G375800	TraesCS5D02G383300	5.74896	7.61024	6.24618	0.293234	0.388171	0.318595	14.7464	A	A,B	Paragon,HET	0.0325877	0.0357595	Conserved
PC_1	13870	TraesCS5A02G374400	TraesCS5B02G376300	TraesCS5D02G384000	3.43283	2.21257	2.78938	0.406985	0.262315	0.3307	21.7113	A,B	A,B,D	Paragon,HET,HET	0.022965	0.172189	Conserved
PC_1	13900	TraesCS5A02G377900	TraesCS5B02G381500	TraesCS5D02G387900	32.8937	68.7499	33.14	0.244048	0.510076	0.245876	45.9199	B	B	HET	0.0781722	0.185603	Conserved
PC_1	13939	TraesCS5A02G383700	TraesCS5B02G388300	TraesCS5D02G393100	5.97996	9.25355	10.8354	0.22939	0.354965	0.415645	28.4979	A,B	A,B	Paragon,HET	0.0366488	0.0998013	Conserved
PC_1	13948	TraesCS5A02G384800	TraesCS5B02G389600	TraesCS5D02G394500	1.74528	1.84758	1.75694	0.326232	0.345355	0.328412	3.14051	A	A,B	Paragon,HET	0.0212257	0.189369	Conserved
PC_1	13959	TraesCS5A02G386400	TraesCS5B02G391300	TraesCS5D02G396200	2.29232	7.50294	3.24569	0.175779	0.575337	0.248884	63.8234	B	B	HET	0.161434	0.112222	Conserved
PC_1	13964	TraesCS5A02G386900	TraesCS5B02G391800	TraesCS5D02G396700	12.0018	5.1037	23.8697	0.292904	0.124556	0.58254	69.4961	A	A	Paragon	0.0806063	0.0964781	Conserved
PC_1	13971	TraesCS5A02G387800	TraesCS5B02G392900	TraesCS5D02G397700	2.55085	1.375	1.60452	0.461244	0.248627	0.29013	33.8102	A	A	Paragon	0.0598462	0.0759013	Conserved
PC_1	13989	TraesCS5A02G390200	TraesCS5B02G395100	TraesCS5D02G400000	10.1951	4.76807	5.30621	0.50298	0.235235	0.261785	44.255	B	B	HET	0.0931823	0.161958	Conserved
PC_1	13990	TraesCS5A02G390300	TraesCS5B02G395200	TraesCS5D02G400100	7.35698	6.28236	7.31222	0.351142	0.299852	0.349006	8.70468	B	B	HET	0.0209924	0.161662	Conserved
PC_1	14012	TraesCS5A02G393300	TraesCS5B02G398100	TraesCS5D02G403100	14.2464	13.1298	10.2257	0.378874	0.349179	0.271947	16.5591	A	A	Paragon	0.0330915	0.152096	Conserved
PC_1	14025	TraesCS5A02G396000	TraesCS5B02G400800	TraesCS5D02G405300	0.066674	3.44635	18.4096	0.00304133	0.157205	0.839754	133.589	B	B	Paragon	0.00399976	0.164537	Conserved
PC_1	14052	TraesCS5A02G399900	TraesCS5B02G404700	TraesCS5D02G409800	1.71009	2.30528	1.29091	0.322277	0.434443	0.24328	28.818	B	A	Paragon	0.045208	0.149586	Conserved
PC_1	14055	TraesCS5A02G400200	TraesCS5B02G405000	TraesCS5D02G410200	1.41385	1.03686	1.98401	0.318814	0.233804	0.447382	32.258	B	B	HET	0.106253	0.18107	Conserved
PC_1	14071	TraesCS5A02G402300	TraesCS5B02G407200	TraesCS5D02G412400	73.8434	53.6349	62.0511	0.389615	0.28299	0.327396	16.0679	B	B	Paragon	0.0370306	0.343427	DFO_b
PC_1	14087	TraesCS5A02G404500	TraesCS5B02G409400	TraesCS5D02G414600	33.7258	21.3747	29.8114	0.397186	0.251728	0.351086	22.3009	B	B	Paragon	0.0441565	0.0825848	Conserved
PC_1	14088	TraesCS5A02G404600	TraesCS5B02G409500	TraesCS5D02G414700	2.0248	0.223193	1.19838	0.587515	0.0647617	0.347723	78.5021	D	D	Charger	0.167643	0.0648343	Conserved
PC_1	14181	TraesCS5A02G421900	TraesCS5B02G423800	TraesCS5D02G430200	0.988627	8.99431	5.06285	0.0657079	0.597796	0.336496	79.8174	A	A	Paragon	0.0276082	0.135245	Conserved
PC_1	14200	TraesCS5A02G424600	TraesCS5B02G426600	TraesCS5D02G433100	3.67095	14.5447	8.18412	0.139052	0.55094	0.310008	62.0796	B	B,D	Paragon,HET	0.0642109	0.221267	DFO_b
PC_1	14464	TraesCS5A02G472100	TraesCS5B02G484800	TraesCS5D02G484800	1.80142	1.88929	1.09532	0.376391	0.394751	0.228858	27.2829	B	B	Paragon	0.0420032	0.390373	DFO_b
PC_1	14466	TraesCS5A02G472600	TraesCS5B02G485500	TraesCS5D02G485300	0.428618	11.9478	1.83273	0.0301649	0.840853	0.128982	132.688	B	B	Paragon	0.0499496	0.0751371	Conserved
PC_1	14471	TraesCS5A02G473300	TraesCS5B02G486200	TraesCS5D02G486000	3.01157	1.80116	1.92789	0.446779	0.26721	0.286011	29.6086	B	B	Paragon	0.00636116	0.116527	Conserved
PC_1	14475	TraesCS5A02G473800	TraesCS5B02G486900	TraesCS5D02G486600	18.1559	12.3599	4.98864	0.51137	0.348123	0.140507	55.7619	B	A,B	Paragon,Paragon	0.142381	0.323401	Uncategorised
PC_1	14518	TraesCS5A02G482800	TraesCS5B02G496000	TraesCS5D02G496400	917.587	523.047	995.884	0.376598	0.21467	0.408733	31.2043	B	B	Paragon	0.0317625	0.126232	Conserved
PC_1	14530	TraesCS5A02G484800	TraesCS5B02G498100	TraesCS5D02G498300	123.285	143.245	72.4474	0.363697	0.42258	0.213723	32.3065	B	A,B,D	Paragon,Paragon,Charger	0.0495222	0.511937	DFO_b
PC_1	14564	TraesCS4A02G368800	TraesCS5B02G503800	TraesCS5D02G504600	27.7879	4.80786	25.9013	0.475031	0.0821898	0.442779	65.4281	B	B	Paragon	0.0876361	0.143109	Conserved
PC_1	14571	TraesCS4A02G367400	TraesCS5B02G505300	TraesCS5D02G506000	52.2776	37.798	63.7418	0.339868	0.245733	0.414399	25.3568	B	B	Paragon	0.0111968	0.0841902	Conserved
PC_1	14572	TraesCS4A02G367200	TraesCS5B02G505400	TraesCS5D02G506200	8.0366	9.0859	10.4032	0.291967	0.330088	0.377945	12.9241	A,B	A,B	Paragon,Paragon	0.031734	0.143107	Conserved
PC_1	14575	TraesCS4A02G366100	TraesCS5B02G507200	TraesCS5D02G507000	3.28179	10.3607	8.41896	0.148757	0.46963	0.381614	49.7387	A	A	Paragon	0.054159	0.0642199	Conserved
PC_1	14610	TraesCS4A02G358700	TraesCS5B02G513100	TraesCS5D02G513600	1.36807	0.429529	4.2506	0.226195	0.0710177	0.702787	98.7689	B	B	Paragon	0.0708005	0.132037	Conserved
PC_1	14646	TraesCS4A02G352300	TraesCS5B02G519500	TraesCS5D02G518800	13.6031	40.5051	28.6576	0.164357	0.489394	0.346249	48.8709	B,D	B,D	Paragon,Charger	0.0463769	0.356614	DFO_b
PC_1	14654	TraesCS4A02G351900	TraesCS5B02G521500	TraesCS5D02G520200	8.3516	2.1387	8.68707	0.435492	0.111522	0.452986	57.688	B	B	Paragon	0.0911331	0.0474859	Conserved
PC_1	14659	TraesCS4A02G349800	TraesCS5B02G521200	TraesCS5D02G522000	2.32019	2.54165	0.368387	0.443611	0.485954	0.0704343	68.5979	D	B,D	Paragon,Charger	0.130929	0.215046	Uncategorised
PC_1	14661	TraesCS4A02G349400	TraesCS5B02G523300	TraesCS5D02G522400	0.147503	87.526	23.3838	0.00132817	0.788115	0.210556	122.253	D	D	Charger	0.166026	0.0262193	Conserved
PC_1	14678	TraesCS1A02G407100	TraesCS5B02G528100	TraesCS5D02G527100	13.4487	42.4463	8.93602	0.207442	0.654722	0.137836	84.1495	D	D	Charger	0.133532	0.0114926	Conserved
PC_1	14679	TraesCS1A02G407000	TraesCS5B02G528300	TraesCS5D02G527500	0.557716	2.30829	12.4579	0.0363953	0.150634	0.812971	125.786	D	D	Charger	0.0207954	0.237748	DFO_b
PC_1	14685	TraesCS4A02G343300	TraesCS5B02G531400	TraesCS5D02G529700	16.4682	1.93293	3.95754	0.736547	0.0864509	0.177002	105.635	D	D	Charger	0.400564	0.0278248	DFO_a
PC_1	14696	TraesCS4A02G341700	TraesCS5B02G532900	TraesCS5D02G531200	16.9501	14.2552	11.3946	0.397891	0.334629	0.26748	19.5645	D	D	Charger	0.0873629	0.0264341	Conserved
PC_1	14713	TraesCS4A02G336800	TraesCS5B02G536500	TraesCS5D02G534000	5.0879	5.98569	7.01395	0.281293	0.330929	0.387778	15.9849	A	A	Charger	0.0623825	0.0666936	Conserved
PC_1	14721	TraesCS4A02G339300	TraesCS5B02G548900	TraesCS5D02G535800	5.20214	3.83276	2.9669	0.433447	0.319349	0.247204	28.1716	A,D	A,D	HET,Charger	0.0533641	0.265144	DFO_b
PC_1	14730	TraesCS4A02G335300	TraesCS5B02G549800	TraesCS5D02G536800	3.52662	2.09542	4.63536	0.343812	0.204284	0.451904	37.2427	B	B	Paragon	0.380526	0.23106	DFB
PC_1	14745	TraesCS4A02G331900	TraesCS5B02G547000	TraesCS5D02G540800	2.45771	5.93987	8.07102	0.149236	0.360678	0.490085	51.6186	D	A,D	Charger,Charger	0.419408	0.324964	DFB
PC_1	14747	TraesCS4A02G331600	TraesCS5B02G547200	TraesCS5D02G541100	2.71557	7.30525	12.6984	0.119527	0.321545	0.558928	65.9812	A,D	A,D	Charger,Charger	0.0845586	0.137301	Conserved
PC_1	14751	TraesCS4A02G330300	TraesCS5B02G545100	TraesCS5D02G542400	51.1157	75.3737	36.4632	0.313684	0.46255	0.223766	36.1796	B	B	Paragon	0.0238014	0.399579	DFO_b
PC_1	14775	TraesCS4A02G315500	TraesCS5B02G563900	TraesCS5D02G550700	8.59562	6.46926	3.92751	0.452582	0.340624	0.206794	36.9169	B	B	Charger	0.0390817	0.0508424	Conserved
PC_1	14860	TraesCS3A02G476100	TraesCS6B02G010000	TraesCS6D02G007100	1.56048	0	3.87083	0.287312	0	0.712688	107.57	A	A	Charger	0.140571	0.0327551	Conserved
PC_1	14864	TraesCS6A02G005800	TraesCS6B02G011400	TraesCS6D02G008500	21.6101	15.602	11.8938	0.440072	0.317721	0.242207	29.9556	B	B	Paragon	0.0375661	0.280376	DFO_b
PC_1	14925	TraesCS6A02G024300	TraesCS6B02G033300	TraesCS6D02G027700	23.5263	11.7478	35.9109	0.330495	0.165032	0.504473	50.9216	A	A,B	Paragon,Paragon	0.0483541	0.282136	DFO_b
PC_1	14933	TraesCS6A02G026700	TraesCS6B02G037300	TraesCS6D02G030500	22.0513	4.94844	35.7776	0.351262	0.0788251	0.569913	73.8103	A	A	Paragon	0.0298435	0.277495	DFO_b
PC_1	14942	TraesCS6A02G028700	TraesCS6B02G041100	TraesCS6D02G033100	0.0792929	0.318397	3.3822	0.0209776	0.0842345	0.894788	146.178	B	A,B	Paragon,Paragon	0.0368786	0.590123	DFO_b
PC_1	14974	TraesCS6A02G037900	TraesCS6B02G052900	TraesCS6D02G043400	4.33669	4.77336	5.82896	0.290293	0.319523	0.390184	15.4072	A,B	A,B	Paragon,Paragon	0.0238803	0.294555	DFO_b
PC_1	15023	TraesCS6A02G047700	TraesCS6B02G064200	TraesCS6D02G055200	7.58451	0.0882917	4.46076	0.625085	0.00727665	0.367638	93.0989	B	B	Paragon	0.0310447	0.21227	DFO_b
PC_1	15024	TraesCS6A02G047900	TraesCS6B02G064300	TraesCS6D02G055400	18.7767	3.3468	20.6238	0.43925	0.0782927	0.482458	66.5777	A	A	Paragon	0.0356431	0.444785	DFO_b
PC_1	15045	TraesCS6A02G063200	TraesCS6B02G084400	TraesCS6D02G061600	12.3226	126.092	53.1907	0.0643127	0.658082	0.277606	90.2345	A	A,B	Paragon,Paragon	0.0524399	0.0534246	Conserved
PC_1	15052	TraesCS6A02G061000	TraesCS6B02G081400	TraesCS6D02G063600	1.98279	0.837344	0.509072	0.595574	0.251515	0.152911	69.7191	A	A	Paragon	0.187179	0.0683908	Conserved
PC_1	15060	TraesCS6A02G068400	TraesCS6B02G092300	TraesCS6D02G066100	0.819964	2.8802	2.95013	0.123297	0.433093	0.443609	54.5917	A	A,D	Paragon,Paragon	0.0315438	0.166148	Conserved
PC_1	15094	TraesCS6A02G079000	TraesCS6B02G106100	TraesCS6D02G072600	6.17585	10.3376	7.00169	0.262632	0.439616	0.297752	28.1109	A	A	Paragon	0.0324332	0.157801	Conserved
PC_1	15103	TraesCS6A02G080600	TraesCS6B02G108100	TraesCS6D02G074300	19.2723	40.1518	58.2643	0.163757	0.34117	0.495073	49.739	A	A	Paragon	0.0389509	0.246998	DFO_b
PC_1	15162	TraesCS6A02G097000	TraesCS6B02G125500	TraesCS6D02G085400	7.62371	3.57053	6.29021	0.436028	0.204212	0.35976	35.4438	B	B	Paragon	0.0453833	0.0626586	Conserved
PC_1	15174	TraesCS6A02G096600	TraesCS6B02G125000	TraesCS6D02G087700	2.07831	2.31631	3.03742	0.279642	0.311665	0.408693	20.1595	B	B	Paragon	0.0321263	0.0735923	Conserved
PC_1	15184	TraesCS6A02G093100	TraesCS6B02G121900	TraesCS6D02G089300	2.30069	0.766448	3.47387	0.351733	0.117176	0.531091	62.271	A	A	Paragon	0.0307003	0.0622063	Conserved
PC_1	15194	TraesCS6A02G102300	TraesCS6B02G130700	TraesCS6D02G090900	1.03284	3.22009	3.17674	0.139015	0.43341	0.427575	50.4929	B	B	Paragon	0.0297109	0.066382	Conserved
PC_1	15201	TraesCS6A02G103400	TraesCS6B02G132500	TraesCS6D02G091900	0.521427	5.25348	2.87981	0.0602477	0.607008	0.332745	82.0141	B	B	Paragon	0.0311639	0.192789	Conserved
PC_1	15216	TraesCS6A02G105900	TraesCS6B02G135200	TraesCS6D02G094400	4.67027	3.35622	5.43793	0.34686	0.249266	0.403874	23.4561	A	A	Paragon	0.0377815	0.124417	Conserved
PC_1	15220	TraesCS6A02G107200	TraesCS6B02G135400	TraesCS6D02G095000	3.35284	2.21996	2.80084	0.400404	0.265113	0.334483	20.2959	A	A	Paragon	0.0285021	0.0706494	Conserved
PC_1	15225	TraesCS6A02G107700	TraesCS6B02G136300	TraesCS6D02G095600	3.85495	2.57737	2.57452	0.428002	0.286157	0.28584	24.5958	A	A	Paragon	0.0271671	0.084282	Conserved
PC_1	15236	TraesCS6A02G109000	TraesCS6B02G137600	TraesCS6D02G097400	11.052	4.42391	7.73763	0.476102	0.190574	0.333323	42.8292	A	A,D	Paragon,Paragon	0.0352157	0.038572	Conserved
PC_1	15245	TraesCS6A02G110100	TraesCS6B02G138400	TraesCS6D02G098500	5.42948	1.09803	3.96228	0.517596	0.104676	0.377728	63.0029	B	A,B	Paragon,Paragon	0.0263743	0.0867215	Conserved
PC_1	15256	TraesCS6A02G113500	TraesCS6B02G140500	TraesCS6D02G101500	1.00054	11.7369	3.51236	0.0615723	0.72228	0.216148	103.677	B	A,B	Paragon,Paragon	0.0417247	0.33487	DFO_b
PC_1	15268	TraesCS6A02G115100	TraesCS6B02G142700	TraesCS6D02G103800	19.874	0.15586	26.4743	0.42736	0.00335154	0.569289	88.3356	A	A	Paragon	0.00211161	0.0135211	Conserved
PC_1	15279	TraesCS6A02G116400	TraesCS6B02G144400	TraesCS6D02G105400	4.33584	0.148931	1.32415	0.746411	0.0256384	0.227951	111.529	A	A	Paragon	0.0176946	0.297161	DFO_b
PC_1	15285	TraesCS6A02G117300	TraesCS6B02G145100	TraesCS6D02G106900	1.69195	0.0509782	2.38466	0.409913	0.0123506	0.577736	87.1104	A	A	Paragon	0.0518384	0.417899	DFO_b
PC_1	15290	TraesCS6A02G118100	TraesCS6B02G146300	TraesCS6D02G108100	10.2864	7.55652	6.12427	0.429187	0.315286	0.255527	26.4677	A	A	Paragon	0.0449237	0.135799	Conserved
PC_1	15293	TraesCS6A02G118800	TraesCS6B02G146800	TraesCS6D02G108700	3.56621	3.14701	3.53783	0.347887	0.306994	0.345119	6.85578	A,B	A,B	Paragon,Paragon	0.0381087	0.0483535	Conserved
PC_1	15296	TraesCS6A02G119100	TraesCS6B02G147200	TraesCS6D02G109000	22.4932	14.0793	32.1783	0.32717	0.204787	0.468042	39.5207	A,B	A,B	Paragon,Paragon	0.0357399	0.145249	Conserved
PC_1	15300	TraesCS6A02G119900	TraesCS6B02G148200	TraesCS6D02G109800	86.2197	65.3093	96.8591	0.347117	0.262932	0.389951	19.3864	A	A	Paragon	0.00740065	0.0485022	Conserved
PC_1	15324	TraesCS6A02G123900	TraesCS6B02G152000	TraesCS6D02G114200	4.4175	14.624	1.108	0.219236	0.725775	0.0549887	104.894	A	A	Paragon	0.123688	0.133258	Conserved
PC_1	15345	TraesCS6A02G129100	TraesCS6B02G157400	TraesCS6D02G118600	15.6364	2.26201	14.5032	0.482581	0.0698119	0.447607	68.6656	B	B	Paragon	0.00623326	0.26565	DFO_b
PC_1	15355	TraesCS6A02G131700	TraesCS6B02G160100	TraesCS6D02G121500	2.23718	1.05552	0.451514	0.597503	0.281908	0.12059	72.774	A	A	Paragon	0.052877	0.175207	Conserved
PC_1	15358	TraesCS6A02G132400	TraesCS6B02G160500	TraesCS6D02G122100	0.730031	0.708179	3.50363	0.147725	0.143303	0.708973	97.5962	A	A,B	Paragon,Paragon	0.150235	0.186573	Conserved
PC_1	15374	TraesCS6A02G134700	TraesCS6B02G162800	TraesCS6D02G123900	12.329	7.3966	9.74365	0.418368	0.250994	0.330638	25.1159	A	A,B	Paragon,Paragon	0.0741606	0.160025	Conserved
PC_1	15398	TraesCS6A02G140200	TraesCS6B02G168700	TraesCS6D02G128800	6.02818	1.12581	0.759155	0.761793	0.142271	0.0959359	111.534	A,B	A,B	Paragon,Paragon	0.0120424	0.239042	DFO_b
PC_1	15452	TraesCS6A02G148400	TraesCS6B02G176600	TraesCS6D02G137700	74.7459	87.6897	64.6548	0.329146	0.386144	0.28471	15.2541	B	B	Paragon	0.00886159	0.0349297	Conserved
PC_1	15464	TraesCS6A02G150000	TraesCS6B02G178000	TraesCS6D02G139700	10.3546	2.56319	0.149233	0.792422	0.196158	0.0114206	122.451	B	B	Paragon	0.0321721	0.895068	DFO_b
PC_1	15473	TraesCS6A02G151200	TraesCS6B02G179500	TraesCS6D02G141400	21.8657	10.7479	18.1673	0.43059	0.211652	0.357758	33.4481	B	A,B	Paragon,Paragon	0.019221	0.116351	Conserved
PC_1	15479	TraesCS6A02G152400	TraesCS6B02G180500	TraesCS6D02G142200	0.426214	3.34759	51.4927	0.00771197	0.0605717	0.931716	155.667	B	B	Paragon	0.0307638	0.0523728	Conserved
PC_1	15488	TraesCS6A02G153800	TraesCS6B02G181500	TraesCS6D02G143300	4.70902	2.01756	4.15714	0.432667	0.185374	0.381959	39.1862	B	B	Paragon	0.0299662	0.384695	DFO_b
PC_1	15498	TraesCS6A02G154800	TraesCS6B02G182800	TraesCS6D02G144700	11.3711	7.8243	15.9522	0.323524	0.222613	0.453864	34.7812	B	B	Paragon	0.0452423	0.0904974	Conserved
PC_1	15507	TraesCS6A02G155700	TraesCS6B02G183900	TraesCS6D02G145700	1.45936	3.09507	1.02159	0.261721	0.555068	0.183212	58.7996	B	B	Paragon	0.0321922	0.202833	DFO_b
PC_1	15566	TraesCS6A02G158500	TraesCS6B02G192800	TraesCS6D02G154000	2.1298	0.883186	3.3966	0.332283	0.137791	0.529925	58.8207	B	A,B	Paragon,Paragon	0.0146851	0.0745127	Conserved
PC_1	15581	TraesCS6A02G167200	TraesCS6B02G194600	TraesCS6D02G155700	37.16	27.4008	42.6291	0.346674	0.255628	0.397697	21.5903	B	B	Paragon	0.0374854	0.0416812	Conserved
PC_1	15590	TraesCS6A02G168200	TraesCS6B02G196000	TraesCS6D02G157300	1.36359	1.87401	0.965097	0.324455	0.445907	0.229638	32.5223	B	B	Paragon	0.0916539	0.17032	Conserved
PC_1	15632	TraesCS6A02G174600	TraesCS6B02G203200	TraesCS6D02G163700	45.8988	32.1422	45.7442	0.370794	0.259661	0.369545	19.1415	B	B	Paragon	0.04829	0.219482	DFO_b
PC_1	15642	TraesCS6A02G178700	TraesCS6B02G206100	TraesCS6D02G165400	27.183	24.5768	21.0463	0.373361	0.337565	0.289073	12.691	B	B	Paragon	0.0125161	0.0894085	Conserved
PC_1	15657	TraesCS6A02G176900	TraesCS6B02G208900	TraesCS6D02G167200	4.60096	4.4639	9.53074	0.247422	0.240051	0.512527	46.5689	A	A	Paragon	0.0254017	0.177135	Conserved
PC_1	15668	TraesCS6A02G181100	TraesCS6B02G210200	TraesCS6D02G168400	7.92935	5.36212	9.26807	0.351485	0.237687	0.410827	26.3957	B	B	Paragon	0.0316187	0.085948	Conserved
PC_1	15681	TraesCS6A02G184500	TraesCS6B02G211900	TraesCS6D02G170500	1.40015	0.17211	3.65265	0.267975	0.0329403	0.699084	101.354	A	A	Paragon	0.121829	0.149351	Conserved
PC_1	15709	TraesCS6A02G191400	TraesCS6B02G219700	TraesCS6D02G174500	148.538	129.558	143.865	0.352017	0.307038	0.340944	7.03062	A,B	A,B	Paragon,Paragon	0.00867947	0.184791	Conserved
PC_1	15710	TraesCS6A02G191500	TraesCS6B02G221100	TraesCS6D02G174600	3.87227	13.8696	3.81558	0.179625	0.643379	0.176996	80.5532	A	A,B	Paragon,Paragon	0.0239112	0.298796	DFO_b
PC_1	15711	TraesCS6A02G191000	TraesCS6B02G231400	TraesCS6D02G174700	12.6774	6.13513	0.937307	0.6419	0.310641	0.0474589	89.3608	A	A	Paragon	0.0655492	0.106201	Conserved
PC_1	15723	TraesCS6A02G188200	TraesCS6B02G218600	TraesCS6D02G178000	4.3182	8.75137	9.64256	0.190128	0.385317	0.424555	37.6686	B	B	Paragon	0.0351585	0.0398607	Conserved
PC_1	15724	TraesCS6A02G190000	TraesCS6B02G216100	TraesCS6D02G178200	8.28848	8.37748	11.3297	0.296063	0.299242	0.404695	18.5464	A	A	Paragon	0.0165945	0.0329219	Conserved
PC_1	15732	TraesCS6A02G197800	TraesCS6B02G235100	TraesCS6D02G179300	6.19323	1.43348	6.33279	0.443657	0.102688	0.453655	59.9421	A	A	Paragon	0.0940654	0.184979	Conserved
PC_1	15737	TraesCS6A02G189700	TraesCS6B02G218500	TraesCS6D02G180000	12.4166	5.12529	8.1961	0.482422	0.199134	0.318444	42.6691	A	A	Paragon	0.0258206	0.118922	Conserved
PC_1	15755	TraesCS6A02G197700	TraesCS6B02G218700	TraesCS6D02G183000	20.8557	25.2741	29.346	0.276323	0.334864	0.388813	16.8782	A	A,B	Paragon,Paragon	0.0417544	0.063675	Conserved
PC_1	15756	TraesCS6A02G195600	TraesCS6B02G223100	TraesCS6D02G183200	8.96141	5.94813	10.4667	0.353142	0.234397	0.412461	27.2008	A	A	Paragon	0.009	0.0175911	Conserved
PC_1	15759	TraesCS6A02G195200	TraesCS6B02G233800	TraesCS6D02G183600	15.0927	15.9512	13.0766	0.342079	0.361538	0.296383	10.0338	A	A	Paragon	0.0521377	0.100891	Conserved
PC_1	15760	TraesCS6A02G195100	TraesCS6B02G231600	TraesCS6D02G183700	3.04803	7.78369	8.43723	0.158184	0.40395	0.437866	45.7887	A	A,B	Paragon,Paragon	0.0490829	0.162541	Conserved
PC_1	15762	TraesCS6A02G192900	TraesCS6B02G231200	TraesCS6D02G184000	4.29685	3.25142	0.237774	0.551866	0.417596	0.0305385	81.2056	A	A	Paragon	0.128035	0.357201	Uncategorised
PC_1	15764	TraesCS6A02G204000	TraesCS6B02G220600	TraesCS6D02G184200	1.78793	2.99446	4.50016	0.192612	0.32259	0.484798	43.9166	A	A	Paragon	0.0347233	0.0719997	Conserved
PC_1	15765	TraesCS6A02G199000	TraesCS6B02G220000	TraesCS6D02G184300	2.4789	5.31268	2.1557	0.249204	0.534084	0.216712	52.3837	A	A,B	Paragon,Paragon	0.0484192	0.0661805	Conserved
PC_1	15766	TraesCS6A02G198600	TraesCS6B02G230000	TraesCS6D02G184500	6.50027	3.00862	9.26022	0.346328	0.160296	0.493375	50.0758	A	A	Paragon	0.0628119	0.0479628	Conserved
PC_1	15775	TraesCS6A02G202100	TraesCS6B02G227800	TraesCS6D02G185900	1.74148	3.11573	6.52821	0.152957	0.27366	0.573383	64.9416	B	A,B	Paragon,Paragon	0.0739423	0.0732594	Conserved
PC_1	15816	TraesCS6A02G208300	TraesCS6B02G236800	TraesCS6D02G191900	41.9722	55.3346	55.9362	0.273893	0.36109	0.365017	15.4543	A	A,B	Paragon,Paragon	0.0152536	0.040567	Conserved
PC_1	15830	TraesCS6A02G210300	TraesCS6B02G239100	TraesCS6D02G193500	4.52516	1.51176	3.46048	0.476463	0.159176	0.364361	48.2709	A,B	A,B	Paragon,Paragon	0.0180962	0.0801616	Conserved
PC_1	15843	TraesCS6A02G212800	TraesCS6B02G241600	TraesCS6D02G194800	1.56218	2.36699	2.03227	0.262047	0.39705	0.340903	20.3456	B	A,B	Paragon,Paragon	0.0172556	0.215966	DFO_b
PC_1	15844	TraesCS6A02G212700	TraesCS6B02G241500	TraesCS6D02G194900	2.37873	3.89245	2.58542	0.268583	0.439497	0.29192	27.8033	A	A,D	Paragon,Paragon	0.0649609	0.315329	DFO_b
PC_1	15847	TraesCS6A02G212000	TraesCS6B02G242900	TraesCS6D02G195600	2.66972	3.06883	1.92834	0.348214	0.40027	0.251515	22.6457	A	A	Paragon	0.091787	0.271571	DFO_b
PC_1	15848	TraesCS6A02G211600	TraesCS6B02G243100	TraesCS6D02G195700	13.128	7.37046	13.5139	0.385977	0.216699	0.397323	30.3501	A	A	Paragon	0.0125731	0.181498	Conserved
PC_1	15865	TraesCS6A02G215700	TraesCS6B02G245300	TraesCS6D02G198000	13.4078	0.0696483	0	0.994832	0.00516778	0	171.864	A	A	Paragon	0.00670351	0.108956	Conserved
PC_1	15869	TraesCS6A02G217000	TraesCS6B02G245800	TraesCS6D02G198500	25.049	7.40581	14.2893	0.535875	0.158433	0.305693	57.0699	A	A,B	Paragon,Paragon	0.0635329	0.118202	Conserved
PC_1	15875	TraesCS6A02G216400	TraesCS6B02G246500	TraesCS6D02G199200	91.1022	85.2792	165.913	0.266152	0.24914	0.484708	39.411	A,B	A,B	Paragon,Paragon	0.0277147	0.131274	Conserved
PC_1	15974	TraesCS6A02G221700	TraesCS6B02G259600	TraesCS6D02G213600	3.47354	3.21525	3.92902	0.327142	0.302817	0.370041	10.2111	A,B	A,B	Paragon,Charger	0.127675	0.090806	Conserved
PC_1	15987	TraesCS6A02G220000	TraesCS6B02G261400	TraesCS6D02G215200	5.832	6.94202	4.80054	0.331843	0.395004	0.273153	18.2818	B	B	Charger	0.0937575	0.0190309	Conserved
PC_1	15993	TraesCS6A02G233100	TraesCS6B02G260100	TraesCS6D02G216000	29.254	2.15345	17.6625	0.59617	0.0438853	0.359945	83.1306	B	B	Charger	0.021348	0.0397021	Conserved
PC_1	16043	TraesCS6A02G240000	TraesCS6B02G284600	TraesCS6D02G222300	0.69952	3.79182	18.4128	0.0305412	0.165551	0.803907	123.925	A,D	A,D	Paragon,Paragon	0.050599	0.225795	DFO_b
PC_1	16048	TraesCS6A02G240600	TraesCS6B02G284100	TraesCS6D02G222800	21.7994	20.5729	19.8079	0.350584	0.33086	0.318556	4.84707	A	A	Paragon	0.0255258	0.121341	Conserved
PC_1	16053	TraesCS6A02G241200	TraesCS6B02G283400	TraesCS6D02G223400	5.62737	7.94716	6.04413	0.286838	0.405082	0.308081	18.9111	A	A	Paragon	0.00906409	0.136379	Conserved
PC_1	16055	TraesCS6A02G241400	TraesCS6B02G283200	TraesCS6D02G223600	96.1672	107.878	95.0118	0.321569	0.360726	0.317705	7.14049	A	A	Paragon	0.0174499	0.090155	Conserved
PC_1	16060	TraesCS6A02G242300	TraesCS6B02G282200	TraesCS6D02G224200	36.9476	52.6655	38.6661	0.288025	0.410553	0.301422	20.1628	A	A	Paragon	0.0348657	0.170459	Conserved
PC_1	16076	TraesCS6A02G244000	TraesCS6B02G280300	TraesCS6D02G226300	1.11923	0.911217	2.6234	0.240495	0.195799	0.563706	60.2269	A	A,D	Paragon,Paragon	0.0169593	0.11517	Conserved
PC_1	16078	TraesCS6A02G244600	TraesCS6B02G279700	TraesCS6D02G226800	2.45492	3.40341	6.22062	0.203239	0.281764	0.514997	48.6452	A	A	Paragon	0.0222632	0.149032	Conserved
PC_1	16094	TraesCS6A02G246400	TraesCS6B02G278100	TraesCS6D02G228800	43.3383	13.2384	18.8751	0.574384	0.175455	0.250161	63.6215	A	A	Paragon	0.0569903	0.0811467	Conserved
PC_1	16212	TraesCS6A02G261700	TraesCS6B02G289000	TraesCS6D02G242400	2.19855	1.19127	1.77685	0.425527	0.230568	0.343906	29.3726	A	A	Paragon	0.0567122	0.135968	Conserved
PC_1	16230	TraesCS6A02G270800	TraesCS6B02G297900	TraesCS6D02G244300	3.06002	2.63249	2.96918	0.353282	0.303923	0.342795	7.8012	A	A	Paragon	0.0442488	0.198618	Conserved
PC_1	16312	TraesCS6A02G274600	TraesCS6B02G302100	TraesCS6D02G254900	1.51822	1.26584	1.47572	0.356408	0.297161	0.346432	9.51627	A,D	A,D	Paragon,Paragon	0.0165642	0.121348	Conserved
PC_1	16340	TraesCS6A02G278000	TraesCS6B02G306300	TraesCS6D02G258600	10.5023	9.03603	9.90979	0.356637	0.306846	0.336517	7.51427	B	B	Charger	0.141836	0.0252525	Conserved
PC_1	16433	TraesCS6A02G292000	TraesCS6B02G322400	TraesCS6D02G273200	3.00531	5.47469	0.893404	0.320621	0.584066	0.0953126	73.3874	A	A	Paragon	0.204348	0.0904578	DFO_a
PC_1	16457	TraesCS6A02G295100	TraesCS6B02G325200	TraesCS6D02G275700	9.45988	4.53605	4.18816	0.520229	0.249451	0.23032	48.6416	B	B	Charger	0.262108	0.0732335	DFO_a
PC_1	16463	TraesCS6A02G296000	TraesCS6B02G325900	TraesCS6D02G276400	2.59335	3.05924	4.31241	0.260245	0.306999	0.432756	26.7658	A,B	A,B	Paragon,Charger	0.158955	0.165576	Conserved
PC_1	16471	TraesCS6A02G297400	TraesCS6B02G327100	TraesCS6D02G277300	30.1462	11.8782	3.43401	0.663159	0.261299	0.0755419	90.1076	B	B	Charger	0.262171	0.0299906	DFO_a
PC_1	16474	TraesCS6A02G297900	TraesCS6B02G327400	TraesCS6D02G277800	1.98008	3.35529	2.60706	0.249304	0.422451	0.328245	26.0058	A,B	A,B	Paragon,Charger	0.0136041	0.113277	Conserved
PC_1	16476	TraesCS6A02G298300	TraesCS6B02G327800	TraesCS6D02G278100	2.71453	2.46362	3.10911	0.327555	0.297278	0.375167	11.7795	A	A	Paragon	0.050745	0.12408	Conserved
PC_1	16492	TraesCS6A02G300400	TraesCS6B02G330100	TraesCS6D02G280300	3.40369	24.5425	4.1937	0.105902	0.763615	0.130483	111.851	A	A	Paragon	0.217909	0.0304755	DFO_a
PC_1	16493	TraesCS6A02G300500	TraesCS6B02G330200	TraesCS6D02G280400	5.1012	5.74601	6.67897	0.291062	0.327853	0.381085	13.5783	A	A	Paragon	0.0132527	0.0436499	Conserved
PC_1	16509	TraesCS6A02G303000	TraesCS6B02G332300	TraesCS6D02G282600	44.1215	47.5885	39.1175	0.337249	0.36375	0.299001	9.76548	A,B	A,B	Paragon,Charger	0.0496477	0.100495	Conserved
PC_1	16533	TraesCS6A02G306900	TraesCS6B02G335500	TraesCS6D02G286100	5.60153	5.53767	5.65464	0.333547	0.329744	0.336709	1.0462	A	A	Paragon	0.0351759	0.0968455	Conserved
PC_1	16537	TraesCS6A02G307400	TraesCS6B02G336000	TraesCS6D02G286500	5.94226	8.84256	7.96306	0.261222	0.38872	0.350057	19.6121	B	B	Charger	0.0580029	0.0998485	Conserved
PC_1	16557	TraesCS6A02G309600	TraesCS6B02G339400	TraesCS6D02G289000	5.61467	4.08659	5.82701	0.361577	0.263171	0.375251	18.3437	A	A	Paragon	0.025117	0.122007	Conserved
PC_1	16563	TraesCS6A02G310200	TraesCS6B02G340100	TraesCS6D02G289600	6.47518	4.91065	3.0661	0.448049	0.339792	0.212158	35.4235	A	A	Paragon	0.0564194	0.13166	Conserved
PC_1	16590	TraesCS6A02G313800	TraesCS6B02G343900	TraesCS6D02G293200	17.4018	27.4947	17.0507	0.280914	0.443841	0.275245	28.7233	A	A,D	Paragon,Paragon	0.0135035	0.32095	DFO_b
PC_1	16592	TraesCS6A02G314100	TraesCS6B02G344100	TraesCS6D02G293400	12.3883	80.7207	54.1726	0.0841128	0.548071	0.367816	70.168	A	A,B	Paragon,Charger	0.0640274	0.0998765	Conserved
PC_1	16593	TraesCS6A02G314200	TraesCS6B02G344200	TraesCS6D02G293500	1.8514	0.795433	1.04371	0.501661	0.215533	0.282807	44.8818	A	A,B	Paragon,Charger	0.0783982	0.131292	Conserved
PC_1	16611	TraesCS6A02G316300	TraesCS6B02G346800	TraesCS6D02G295600	8.3149	3.60421	5.65605	0.473105	0.205074	0.321821	40.3158	B	B,D	Charger,Paragon	0.0461315	0.0881325	Conserved
PC_1	16618	TraesCS6A02G317403	TraesCS6B02G347600	TraesCS6D02G296700	9.71137	35.3142	22.1408	0.144587	0.525772	0.329641	57.1859	A	A	Paragon	0.07289	0.121149	Conserved
PC_1	16692	TraesCS6A02G330200	TraesCS6B02G361000	TraesCS6D02G309100	6.53043	5.87022	3.09671	0.42139	0.378788	0.199822	35.271	B	B	Charger	0.0523105	0.123653	Conserved
PC_1	16716	TraesCS6A02G333700	TraesCS6B02G364100	TraesCS6D02G312900	0.48689	4.9794	11.2448	0.0291357	0.297969	0.672895	97.0001	A	A	Paragon	0.0429834	0.413647	DFO_b
PC_1	16719	TraesCS6A02G334000	TraesCS6B02G364700	TraesCS6D02G313200	9.15051	0.349025	5.67327	0.603086	0.0230033	0.37391	87.6488	A	A	Paragon	0.0472682	0.0705515	Conserved
PC_1	16730	TraesCS6A02G335700	TraesCS6B02G366400	TraesCS6D02G315400	1.39146	1.42151	1.77721	0.303138	0.309685	0.387177	14.0234	A	A,D	Paragon,Paragon	0.0564447	0.118452	Conserved
PC_1	16733	TraesCS6A02G336000	TraesCS6B02G366800	TraesCS6D02G315900	11.2604	11.4623	7.63911	0.370873	0.377524	0.251603	21.2576	A	A	Paragon	0.0318766	0.152673	Conserved
PC_1	16739	TraesCS6A02G336800	TraesCS6B02G367200	TraesCS6D02G317100	9.85666	0.405541	8.42102	0.527568	0.0217062	0.450726	81.7794	A	A	Paragon	0.048932	0.113257	Conserved
PC_1	16858	TraesCS6A02G357400	TraesCS6B02G389400	TraesCS6D02G339400	1.93865	1.53466	0.0807329	0.545476	0.431808	0.0227158	82.4823	B	B	Charger	0.221981	0.0600653	DFO_a
PC_1	16882	TraesCS6A02G360900	TraesCS6B02G393700	TraesCS6D02G344400	78.9001	31.8409	80.3897	0.412807	0.166592	0.420601	43.3364	A	A,B	Paragon,Charger	0.0186565	0.0914827	Conserved
PC_1	16884	TraesCS6A02G361100	TraesCS6B02G393900	TraesCS6D02G344600	1.79861	0.307085	2.0982	0.427844	0.0730478	0.499109	68.4638	A	A	Paragon	0.0606144	0.249639	DFO_b
PC_1	16896	TraesCS6A02G365100	TraesCS6B02G399500	TraesCS6D02G348500	3.24619	3.81823	3.12398	0.318616	0.374762	0.306621	10.9129	B	B	Charger	0.158442	0.0472876	Conserved
PC_1	16960	TraesCS6A02G376200	TraesCS6B02G414000	TraesCS6D02G361400	4.66924	2.41877	1.5924	0.537905	0.278647	0.183448	55.0343	A	A	HET	0.121004	0.0641929	Conserved
PC_1	16986	TraesCS6A02G381800	TraesCS6B02G421000	TraesCS6D02G366500	1.2175	0.385321	1.64063	0.375373	0.1188	0.505828	59.0727	D	D	Paragon	0.246184	0.272293	DFB
PC_1	16993	TraesCS6A02G383800	TraesCS6B02G423100	TraesCS6D02G368800	42.6322	19.3858	40.0379	0.417734	0.189953	0.392313	37.446	A,D	A,B,D	HET,Charger,Paragon	0.0966692	0.00607137	Conserved
PC_1	17007	TraesCS6A02G386400	TraesCS6B02G425400	TraesCS6D02G371000	13.6338	3.5486	2.34323	0.698251	0.181741	0.120008	95.2596	A,D	A,D	HET,Paragon	0.147385	0.282573	Uncategorised
PC_1	17008	TraesCS6A02G386500	TraesCS6B02G425600	TraesCS6D02G371100	25.56	19.9321	21.5221	0.381412	0.297431	0.321157	12.9883	A,B,D	A,B,D	HET,Charger,Paragon	0.130283	0.0256346	Conserved
PC_1	17009	TraesCS6A02G386600	TraesCS6B02G425700	TraesCS6D02G371200	27.0343	14.7935	21.1902	0.428994	0.23475	0.336256	29.1464	A,B,D	A,B,D	HET,Charger,Paragon	0.0929273	0.163931	Conserved
PC_1	17024	TraesCS6A02G389100	TraesCS6B02G430100	TraesCS6D02G374400	9.62134	17.1064	3.27892	0.32064	0.570087	0.109273	69.2008	D	D	HET	0.120339	0.28403	Uncategorised
PC_1	17041	TraesCS6A02G393900	TraesCS6B02G433800	TraesCS6D02G379300	0.962361	5.5405	1.7179	0.117065	0.673964	0.208971	89.5659	D	D	Paragon	0.0491508	0.172083	Conserved
PC_1	17043	TraesCS6A02G394200	TraesCS6B02G434200	TraesCS6D02G379700	0.885178	2.0263	1.85661	0.185646	0.42497	0.389383	38.7397	D	D	Paragon	0.0404836	0.139895	Conserved
PC_1	17047	TraesCS6A02G394900	TraesCS6B02G434800	TraesCS6D02G380200	3.6871	3.04742	3.62357	0.355964	0.294207	0.34983	10.207	D	D	Paragon	0.035005	0.283589	DFO_b
PC_1	17065	TraesCS6A02G399600	TraesCS6B02G439800	TraesCS6D02G383800	29.4198	25.0515	39.5334	0.312961	0.266492	0.420547	23.7067	A,D	D	Paragon	0.0516274	0.059743	Conserved
PC_1	17066	TraesCS6A02G399800	TraesCS6B02G440000	TraesCS6D02G384000	0	2.89956	2.14435	0	0.574863	0.425137	89.4673	D	D	Paragon	0.0291911	0.466501	DFO_b
PC_1	17073	TraesCS6A02G400500	TraesCS6B02G441100	TraesCS6D02G384800	2.06438	0.0101579	4.98923	0.292249	0.00143803	0.706313	106.269	D	D	Paragon	0.15142	0.988029	Uncategorised
PC_1	17076	TraesCS6A02G402000	TraesCS6B02G444100	TraesCS6D02G385600	28.5255	19.2929	50.5205	0.290073	0.196188	0.513739	48.9406	A	A	HET	0.0624116	0.505717	DFO_b
PC_1	17077	TraesCS6A02G401900	TraesCS6B02G444000	TraesCS6D02G385700	15.293	5.55129	13.9085	0.440051	0.159737	0.400212	45.4959	D	A,D	HET,Paragon	0.0298891	0.284976	DFO_b
PC_1	17083	TraesCS6A02G403600	TraesCS6B02G447500	TraesCS6D02G387100	5.91928	0.842528	0.244387	0.844864	0.120255	0.0348816	133.515	B	B	Charger	0.100996	0.06048	Conserved
PC_1	17084	TraesCS6A02G403800	TraesCS6B02G447700	TraesCS6D02G387300	14.1199	7.28169	5.47927	0.525278	0.270887	0.203835	50.8728	B	B	Charger	0.393636	0.0135614	DFO_a
PC_1	17087	TraesCS6A02G404700	TraesCS6B02G449000	TraesCS6D02G388000	13.3534	0.521214	1.66379	0.859381	0.0335436	0.107075	137.116	A,D	A,D	HET,HET	0.205668	0.0136451	DFO_a
PC_1	17092	TraesCS6A02G405400	TraesCS6B02G449800	TraesCS6D02G389100	3.77595	9.20565	4.9674	0.210371	0.512878	0.276751	47.698	A	D	HET	0.0205393	0.0815301	Conserved
PC_1	17102	TraesCS6A02G408400	TraesCS6B02G454500	TraesCS6D02G392300	103.585	12.599	4.90736	0.855428	0.104046	0.040526	135.979	A	A	HET	0.254564	0.0346696	DFO_a
PC_1	17124	TraesCS6A02G413700	TraesCS6B02G463000	TraesCS6D02G398300	2.29629	4.30109	1.91615	0.269723	0.505206	0.225071	45.1534	B	B	Charger	0.129736	0.0990623	Conserved
PC_1	17129	TraesCS6A02G416000	TraesCS6B02G473400	TraesCS6D02G401200	41.1195	9.19853	34.6383	0.484008	0.108274	0.407719	59.5815	B	B	Charger	0.215956	0.076777	DFO_a
PC_1	17134	TraesCS6A02G416700	TraesCS6B02G472700	TraesCS6D02G401900	14.1163	29.9617	0.334628	0.317845	0.674621	0.00753454	100.144	B	A,B	HET,Charger	0.0513137	0.017653	Conserved
PC_1	17141	TraesCS6A02G417700	TraesCS6B02G471500	TraesCS6D02G402900	5.82346	2.69147	5.64802	0.411175	0.190036	0.398788	37.276	A	A,D	HET,Paragon	0.0773614	0.0331219	Conserved
PC_1	17168	TraesCS3A02G300400	TraesCS3B02G336100	TraesCS7D02G014200	0.0442243	2.16445	1.78066	0.0110856	0.54256	0.446354	84.957	D	D	Paragon	0.0995495	0.145185	Conserved
PC_1	17191	TraesCS7A02G108400	TraesCS7B02G006400	TraesCS7D02G103300	2.30075	16.1281	11.4056	0.0771172	0.540587	0.382296	70.6747	A	A,B	Charger,Charger	0.243745	0.0049877	DFO_a
PC_1	17192	TraesCS7A02G108600	TraesCS7B02G006600	TraesCS7D02G103500	24.9456	57.0588	64.7498	0.169982	0.388805	0.441212	43.1617	A	A,B	Charger,Charger	0.194064	0.0826675	Conserved
PC_1	17193	TraesCS7A02G108800	TraesCS7B02G006700	TraesCS7D02G103700	1.27941	0.351247	1.79633	0.373334	0.102494	0.524172	64.0997	A	A,B	Charger,Charger	0.262445	0.0261173	DFO_a
PC_1	17200	TraesCS7A02G110200	TraesCS7B02G008100	TraesCS7D02G105500	1.56299	24.4419	29.0657	0.0283816	0.443828	0.52779	80.2235	B	A,B	Charger,Charger	0.294419	0.0663577	DFO_a
PC_1	17211	TraesCS7A02G112800	TraesCS7B02G010500	TraesCS7D02G108200	1.88694	3.51278	2.8712	0.228141	0.424715	0.347144	29.7035	B	B	Charger	0.289063	0.0424902	DFO_a
PC_1	17272	TraesCS7A02G127700	TraesCS7B02G027600	TraesCS7D02G126300	32.02	25.7884	28.8291	0.369586	0.297658	0.332756	10.7903	A	A	Charger	0.175132	0.0414691	Conserved
PC_1	17285	TraesCS7A02G129800	TraesCS7B02G029800	TraesCS7D02G128900	2.92416	2.13279	3.84963	0.328315	0.239462	0.432223	28.9435	B	B	Charger	0.0662826	0.0251299	Conserved
PC_1	17287	TraesCS7A02G130000	TraesCS7B02G030000	TraesCS7D02G129100	12.9183	9.93875	17.9616	0.31648	0.243486	0.440034	29.8056	A	A,B	Charger,Charger	0.113091	0.0883978	Conserved
PC_1	17292	TraesCS7A02G130500	TraesCS7B02G030800	TraesCS7D02G129900	14.2792	12.3478	12.0056	0.369616	0.319621	0.310764	9.51957	A	A	Charger	0.222173	0.00764574	DFO_a
PC_1	17314	TraesCS7A02G133200	TraesCS7B02G034000	TraesCS7D02G132700	7.71021	2.51658	8.16634	0.41919	0.136822	0.443989	51.1905	B	A,B	Charger,Charger	0.176254	0.0372893	Conserved
PC_1	17315	TraesCS7A02G133300	TraesCS7B02G034400	TraesCS7D02G132900	58.7886	19.1742	27.121	0.559445	0.182466	0.258089	59.8306	A	A,B,D	Charger,Charger,Paragon	0.225059	0.0511703	DFO_a
PC_1	17328	TraesCS7A02G134700	TraesCS7B02G036100	TraesCS7D02G134300	4.9498	3.51651	10.2885	0.263922	0.187499	0.548579	57.0853	A	A,B	Charger,Charger	0.0799627	0.0176659	Conserved
PC_1	17334	TraesCS7A02G136300	TraesCS7B02G037300	TraesCS7D02G136300	21.9105	9.17999	13.8076	0.488006	0.204463	0.307531	43.0565	B	A,B	Charger,Charger	0.426541	0.0256543	DFO_a
PC_1	17425	TraesCS7A02G156700	TraesCS7B02G060800	TraesCS7D02G157100	0.887825	1.41092	0.798673	0.286634	0.455515	0.257851	32.0359	B	B	Charger	0.080731	0.0877703	Conserved
PC_1	17479	TraesCS7A02G166800	TraesCS7B02G071400	TraesCS7D02G167400	5.78639	7.71789	6.68625	0.286589	0.382253	0.331158	14.3607	A	A,B	HET,Charger	0.0237712	0.0349298	Conserved
PC_1	17492	TraesCS7A02G168300	TraesCS7B02G073100	TraesCS7D02G169200	12.0992	11.7858	14.9547	0.311516	0.303447	0.385037	13.4875	A,B	B	Charger	0.080236	0.0436877	Conserved
PC_1	17501	TraesCS7A02G169400	TraesCS7B02G074400	TraesCS7D02G170500	10.8727	3.71626	18.2042	0.331555	0.113324	0.555121	66.2712	A,B	A,B	HET,Charger	0.245432	0.0630466	DFO_a
PC_1	18369	TraesCS2A02G242900	TraesCS7B02G204000	TraesCS7D02G299100	2.72409	2.97609	2.68694	0.324794	0.354841	0.320365	5.62709	A	A	HET	0.179112	0.0556639	Conserved
PC_1	18610	TraesCS7A02G346200	TraesCS7B02G237000	TraesCS7D02G332900	6.7299	10.5127	7.38746	0.273239	0.426824	0.299937	24.6174	A	A	HET	0.065199	0.00935666	Conserved
PC_1	18621	TraesCS7A02G344500	TraesCS7B02G238600	TraesCS7D02G335000	3.83113	7.16098	8.47328	0.196817	0.367883	0.4353	36.8814	A	A	HET	0.0393998	0.0857988	Conserved
PC_1	18635	TraesCS7A02G342900	TraesCS7B02G240100	TraesCS7D02G336500	5.82642	4.9323	3.47636	0.4093	0.346489	0.244211	24.9982	A	A	HET	0.0975769	0.0244951	Conserved
PC_1	18643	TraesCS7A02G341800	TraesCS7B02G241100	TraesCS7D02G337800	64.4192	32.1678	60.953	0.408907	0.204188	0.386905	33.7149	A	A	Charger	0.475353	0.0636027	DFO_a
PC_1	18736	TraesCS7A02G372200	TraesCS7B02G255000	TraesCS7D02G350700	28.3043	46.9446	50.3393	0.225374	0.373798	0.400828	28.3402	A	A	HET	0.0266684	0.0481047	Conserved
PC_1	18771	TraesCS7A02G367600	TraesCS7B02G260900	TraesCS7D02G355200	5.49393	7.23674	7.50944	0.271438	0.357545	0.371018	16.2074	A	A	HET	0.0519268	0.0577239	Conserved
PC_1	18798	TraesCS7A02G362900	TraesCS7B02G266300	TraesCS7D02G360200	23.5795	49.0174	29.7832	0.230313	0.478779	0.290908	38.8656	A	A	HET	0.0120709	0.033832	Conserved
PC_1	18974	TraesCS7A02G386900	TraesCS7B02G289700	TraesCS7D02G383400	6.49976	6.50398	6.91987	0.326234	0.326446	0.34732	3.63399	A	A	Charger	0.135682	0.0446923	Conserved
PC_1	19005	TraesCS7A02G393600	TraesCS7B02G295600	TraesCS7D02G388900	4.44434	7.52865	4.67943	0.266888	0.452105	0.281006	30.9304	A	A	Charger	0.162891	0.101079	Conserved
PC_1	19027	TraesCS7A02G396200	TraesCS7B02G298200	TraesCS7D02G391800	4.81045	1.67945	0.496806	0.688515	0.240378	0.0711074	95.7083	A	A	Charger	0.0273375	0.0695533	Conserved
PC_1	19045	TraesCS7A02G400700	TraesCS7B02G300800	TraesCS7D02G394500	0.946539	0.572864	2.73341	0.222568	0.134702	0.64273	81.4569	A	A	Charger	0.216263	0.0461726	DFO_a
PC_1	19053	TraesCS7A02G402200	TraesCS7B02G302300	TraesCS7D02G396000	2.20319	2.68536	2.04056	0.317962	0.387548	0.29449	14.5187	A	A	Charger	0.268346	0.0769349	DFO_a
PC_1	19056	TraesCS7A02G402500	TraesCS7B02G302600	TraesCS7D02G396300	2.60208	6.26854	3.52488	0.209922	0.505711	0.284368	46.1562	A	A,B	Charger,Charger	0.232673	0.101294	Uncategorised
PC_1	19066	TraesCS7A02G404300	TraesCS7B02G303900	TraesCS7D02G397700	137.157	62.619	135.054	0.409632	0.187018	0.403351	38.0256	A,B	A,B	Charger,Charger	0.0618708	0.0274672	Conserved
PC_1	19094	TraesCS7A02G408600	TraesCS7B02G308300	TraesCS7D02G401900	7.04221	10.6492	7.19078	0.283022	0.427985	0.288993	24.6077	A	A	Charger	0.0825057	0.0456875	Conserved
PC_1	19097	TraesCS7A02G409100	TraesCS7B02G308800	TraesCS7D02G402300	7.35563	37.8766	14.7593	0.122611	0.631365	0.246024	79.6131	B	A,B	Charger,Charger	0.289172	0.0929518	DFO_a
PC_1	19101	TraesCS7A02G410000	TraesCS7B02G309400	TraesCS7D02G403200	56.7643	30.274	117.755	0.277179	0.147827	0.574994	65.7149	A,B	A,B	Charger,Charger	0.148534	0.0227075	Conserved
PC_1	19102	TraesCS7A02G410100	TraesCS7B02G309500	TraesCS7D02G403300	27.7078	32.2533	29.3043	0.310398	0.361319	0.328283	7.75014	A,B	A,B	Charger,Charger	0.102164	0.0406721	Conserved
PC_1	19111	TraesCS7A02G411800	TraesCS7B02G311000	TraesCS7D02G405000	1.90251	0.576515	0.691375	0.600086	0.181843	0.218072	69.517	B	A,B	Charger,Charger	0.21839	0.0415435	DFO_a
PC_1	19114	TraesCS7A02G412100	TraesCS7B02G311400	TraesCS7D02G405300	1.11436	4.15977	5.56208	0.102837	0.383877	0.513286	62.9523	A	A,B	Charger,Charger	0.109286	0.119477	Conserved
PC_1	19130	TraesCS7A02G415100	TraesCS7B02G315000	TraesCS7D02G408300	0.471787	1.16978	1.62785	0.144303	0.357794	0.497902	53.4192	B	B	Charger	0.199557	0.0523327	Conserved
PC_1	19131	TraesCS7A02G415200	TraesCS7B02G315100	TraesCS7D02G408400	12.7313	6.76935	18.9895	0.330767	0.175872	0.493361	47.6279	B	A,B	Charger,Charger	0.11567	0.0743127	Conserved
PC_1	19134	TraesCS7A02G415800	TraesCS7B02G315800	TraesCS7D02G409100	5.47617	8.9714	4.99417	0.281671	0.46145	0.256879	33.4929	A	A	Charger	0.252128	0.125627	Uncategorised
PC_1	19136	TraesCS7A02G416200	TraesCS7B02G316200	TraesCS7D02G409500	6.89142	3.40506	5.95204	0.424126	0.209561	0.366312	33.3057	A	A,B	Charger,Charger	0.0420773	0.0307626	Conserved
PC_1	19140	TraesCS7A02G416800	TraesCS7B02G316800	TraesCS7D02G409900	14.3871	13.0642	13.1965	0.353946	0.321401	0.324653	5.37748	A,B	A,B	Charger,Charger	0.117965	0.0130418	Conserved
PC_1	19155	TraesCS7A02G419400	TraesCS7B02G320000	TraesCS7D02G412200	32.7966	25.7593	40.4377	0.3313	0.260212	0.408488	22.2477	B	B	Charger	0.109145	0.0290166	Conserved
PC_1	19172	TraesCS7A02G422400	TraesCS7B02G322800	TraesCS7D02G414600	5.96024	8.20373	2.34969	0.360928	0.496784	0.142288	53.6557	A	A	Charger	0.399403	0.0233293	DFO_a
PC_1	19177	TraesCS7A02G423100	TraesCS7B02G323600	TraesCS7D02G416000	5.42213	5.49668	3.749	0.369662	0.374744	0.255594	20.2118	A	A	Charger	0.0380267	0.0415547	Conserved
PC_1	19207	TraesCS7A02G429300	TraesCS7B02G329400	TraesCS7D02G421400	2.03811	12.9828	6.3664	0.095295	0.607033	0.297672	77.3179	A	A	Charger	0.202295	0.0744286	DFO_a
PC_1	19216	TraesCS7A02G431600	TraesCS6B02G426300	TraesCS7D02G423400	17.4572	16.9178	17.1048	0.339107	0.328631	0.332262	1.59593	A	A	Charger	0.0718941	0.0177644	Conserved
PC_1	19226	TraesCS7A02G435500	TraesCS7B02G335200	TraesCS7D02G426200	97.2421	45.8448	11.1488	0.630477	0.297239	0.0722843	84.2524	A	A	Charger	0.130233	0.0453586	Conserved
PC_1	19239	TraesCS7A02G439300	TraesCS7B02G338200	TraesCS7D02G429000	15.2882	8.34977	18.538	0.362487	0.197975	0.439539	37.0178	A	A	Charger	0.243643	0.0721666	DFO_a
PC_1	19247	TraesCS7A02G441500	TraesCS7B02G340200	TraesCS7D02G430800	7.87023	1.2595	8.08184	0.457264	0.0731775	0.469559	67.6156	B	B	Charger	0.131002	0.0758739	Conserved
PC_1	19256	TraesCS7A02G443500	TraesCS7B02G342300	TraesCS7D02G432700	9.25245	33.6008	24.9038	0.136553	0.495902	0.367545	54.6302	A	A	Charger	0.189412	0.0813121	Conserved
PC_1	19270	TraesCS7A02G446200	TraesCS7B02G345700	TraesCS7D02G435800	1.91143	21.1341	1.14061	0.0790299	0.873811	0.0471595	140.501	A	A	Charger	0.0474082	0.035182	Conserved
PC_1	19313	TraesCS7A02G454900	TraesCS7B02G355400	TraesCS7D02G443800	4.78647	3.53137	9.99406	0.261386	0.192846	0.545769	56.1417	B	B	Paragon	0.0342925	0.0861121	Conserved
PC_1	19362	TraesCS7A02G464300	TraesCS7B02G364800	TraesCS7D02G451900	10.7917	7.61107	9.11906	0.392113	0.276547	0.33134	17.3427	B	B	Paragon	0.0655345	0.114882	Conserved
PC_1	19367	TraesCS7A02G464800	TraesCS7B02G365300	TraesCS7D02G452500	0.290689	1.88982	1.01388	0.0909996	0.591606	0.317395	75.205	B	B	Paragon	0.215347	0.0971645	DFO_a
PC_1	19372	TraesCS7A02G465500	TraesCS7B02G366500	TraesCS7D02G453000	5.38243	1.46294	2.91129	0.551667	0.149943	0.29839	60.9387	B	B	Paragon	0.0278674	0.132664	Conserved
PC_1	19388	TraesCS7A02G469800	TraesCS7B02G371900	TraesCS7D02G457200	2.43538	2.47208	2.38101	0.334141	0.339177	0.326682	1.88598	A	A	Charger	0.0407253	0.400169	DFO_b
PC_1	19408	TraesCS7A02G474600	TraesCS7B02G376200	TraesCS7D02G461600	13.3225	0.437606	9.45119	0.573966	0.0188532	0.407181	85.4487	A	A	Charger	0.041418	0.0389334	Conserved
PC_1	19416	TraesCS7A02G477300	TraesCS7B02G378900	TraesCS7D02G464800	3.33732	0.893287	3.02242	0.460128	0.12316	0.416711	54.9915	A	A	Charger	0.0325823	0.0172349	Conserved
PC_1	19428	TraesCS7A02G479900	TraesCS7B02G382200	TraesCS7D02G467000	0.311924	1.98841	4.10404	0.0487048	0.310476	0.640819	89.0154	A	A	Charger	0.239937	0.0860972	DFO_a
PC_1	19429	TraesCS7A02G480100	TraesCS7B02G382300	TraesCS7D02G467100	3.45935	2.40212	5.55291	0.303069	0.210447	0.486484	42.1455	B	A,B	Charger,Paragon	0.107299	0.0829524	Conserved
PC_1	19446	TraesCS7A02G484300	TraesCS7B02G388000	TraesCS7D02G471700	2.17825	5.46748	4.75419	0.175666	0.440929	0.383405	41.862	A	A,B	Charger,Paragon	0.164237	0.30505	Uncategorised
PC_1	19450	TraesCS7A02G485300	TraesCS7B02G388800	TraesCS7D02G472600	38.8697	53.0463	79.0861	0.227305	0.310209	0.462486	35.7851	B	A,B	Charger,Paragon	0.0469186	0.272858	DFO_b
PC_1	19452	TraesCS7A02G486700	TraesCS7B02G390000	TraesCS7D02G473200	5.16537	0.721542	7.61084	0.382684	0.0534564	0.56386	77.6267	B	B	Paragon	0.0533323	0.157571	Conserved
PC_1	19544	TraesCS7A02G504500	TraesCS7B02G411500	TraesCS7D02G491600	2.06044	3.21549	3.74671	0.228363	0.35638	0.415257	28.6664	A	A	Charger	0.126204	0.0211383	Conserved
PC_1	19545	TraesCS7A02G504600	TraesCS7B02G411700	TraesCS7D02G491800	10.3294	5.19934	26.4398	0.246123	0.123887	0.629991	79.2247	A	A	Charger	0.203536	0.0705307	DFO_a
PC_1	19582	TraesCS7A02G514600	TraesCS7B02G431100	TraesCS7D02G504900	2.28007	0.562603	3.14102	0.381048	0.0940227	0.52493	65.8141	A	A	Charger	0.117402	0.0750657	Conserved
PC_1	19585	TraesCS7A02G515000	TraesCS7B02G431700	TraesCS7D02G505400	0.624207	1.07836	1.975	0.169734	0.293227	0.537039	56.0725	A	A	Charger	0.114572	0.0273667	Conserved
PC_1	19598	TraesCS7A02G517600	TraesCS7B02G433700	TraesCS7D02G507500	3.48903	3.95252	3.57036	0.316841	0.358932	0.324227	6.74232	B	B	Charger	0.0600308	0.0315471	Conserved
PC_1	19613	TraesCS7A02G520300	TraesCS7B02G436500	TraesCS7D02G510000	28.9001	8.16792	34.0019	0.406643	0.114928	0.478429	57.756	B	B	Charger	0.0581841	0.0109476	Conserved
PC_1	19629	TraesCS7A02G523000	TraesCS7B02G440000	TraesCS7D02G512200	7.41083	0.194544	3.58594	0.662194	0.0173835	0.320422	96.7798	A	A	Charger	0.242252	0.0264786	DFO_a
PC_1	19643	TraesCS7A02G527600	TraesCS7B02G444400	TraesCS7D02G515600	13.0278	57.7969	47.2766	0.11031	0.489384	0.400305	59.4638	A	A	Charger	0.197068	0.0302973	Conserved
PC_1	19645	TraesCS7A02G527900	TraesCS7B02G444600	TraesCS7D02G515800	0.023469	0.723559	0.550957	0.0180811	0.557448	0.424471	84.2988	A	A	Charger	0.302593	0.20592	DFB
PC_1	19666	TraesCS7A02G533400	TraesCS7B02G450600	TraesCS7D02G520700	1.21123	3.23881	2.36607	0.177701	0.47517	0.347129	44.764	B	B	Charger	0.0918588	0.0325855	Conserved
PC_1	19673	TraesCS7A02G534400	TraesCS7B02G451500	TraesCS7D02G521700	4.58319	2.07156	2.70199	0.489828	0.221397	0.288774	41.8958	A	A	Charger	0.156305	0.0747761	Conserved
PC_1	19676	TraesCS7A02G534800	TraesCS7B02G452400	TraesCS7D02G522000	0.349817	5.22724	3.14743	0.040096	0.599146	0.360758	84.1596	A,B	A,B	Charger,HET	0.264723	0.0343036	DFO_a
PC_1	19678	TraesCS7A02G536200	TraesCS7B02G454700	TraesCS7D02G522800	4.15437	6.37203	7.46993	0.230845	0.354074	0.415081	28.1557	A,B	A,B	Charger,Charger	0.136245	0.0650028	Conserved
PC_1	19741	TraesCS7A02G553100	TraesCS7B02G476800	TraesCS7D02G539600	6.48137	6.66005	6.76336	0.325619	0.334596	0.339785	2.15015	B	B	Paragon	0.00831344	0.0853116	Conserved
PC_1	19744	TraesCS7A02G553800	TraesCS7B02G478200	TraesCS7D02G540700	36.6242	22.0656	21.6077	0.456106	0.274798	0.269096	31.9089	B	A,B	HET,Paragon	0.0762068	0.079648	Conserved
PC_1	19752	TraesCS7A02G568800	TraesCS7B02G489800	TraesCS7D02G543800	40.8188	16.6557	38.0345	0.427381	0.174389	0.39823	41.5258	D	D	Charger	0.0437583	0.0197446	Conserved
PC_1	19765	TraesCS7A02G562700	TraesCS7B02G500200	TraesCS7D02G547900	1.13732	2.73813	15.4175	0.0589501	0.141924	0.799126	121.655	A	A	Paragon	0.19306	0.0435214	Conserved
PC_1	19769	TraesCS7A02G561500	TraesCS7B02G502100	TraesCS7D02G548300	11.4596	3.09618	8.08244	0.506206	0.136768	0.357026	55.7566	A,B	A,B	HET,Paragon	0.0707508	0.269706	DFO_b
PC_1	19781	TraesCS7A02G559400	TraesCS7B02G484200	TraesCS7D02G550700	5.28214	1.51617	21.9467	0.183758	0.0527455	0.763496	113.474	D	A,B,D	HET,Paragon,Paragon	0.173841	0.0530714	Conserved
PC_1	19785	TraesCS7A02G558300	TraesCS7B02G483200	TraesCS7D02G551700	5.5949	30.0991	17.7701	0.104648	0.562977	0.332375	68.7499	A,B	A,B	HET,Paragon	0.16779	0.0819121	Conserved
PC_1	19789	TraesCS7A02G557800	TraesCS7B02G482400	TraesCS7D02G552600	1.61434	1.29452	1.32077	0.381674	0.30606	0.312266	12.5937	A	A	Charger	0.0221897	0.204783	DFO_b
PC_1	19796	TraesCS7A02G556700	TraesCS7B02G481100	TraesCS7D02G554000	4.13945	9.46707	1.8365	0.268047	0.613032	0.118921	76.0329	B	B	Paragon	0.0285056	0.102485	Conserved
PC_10	11	TraesCS1A02G004200	TraesCS1B02G005600	TraesCS1D02G003300	22.5833	4.42705	1.78877	0.784166	0.153722	0.0621121	117.933	A	A	Paragon	0.0425613	0.960499	DFO_b
PC_10	13	TraesCS1A02G001900	TraesCS1B02G000800	TraesCS1D02G003900	34.527	51.6922	36.6105	0.281097	0.420844	0.298059	22.8779	D	D	Paragon	0.0295873	0.0831198	Conserved
PC_10	16	TraesCS1A02G002200	TraesCS1B02G001100	TraesCS1D02G004200	9.81804	14.9224	36.6048	0.160046	0.243253	0.596701	69.5539	D	D	Paragon	0.0555405	0.154774	Conserved
PC_10	46	TraesCS1A02G018900	TraesCS1B02G022700	TraesCS1D02G018200	0.70778	7.25383	3.86307	0.0598562	0.613448	0.326695	83.0567	A	A	Charger	0.375897	0.0288646	DFO_a
PC_10	47	TraesCS1A02G019000	TraesCS1B02G022800	TraesCS1D02G018300	2.84254	89.0425	63.3524	0.0183109	0.573589	0.4081	85.5268	A	A	Charger	0.344772	0.0351884	DFO_a
PC_10	52	TraesCS1A02G020500	TraesCS1B02G024500	TraesCS1D02G020000	18.6089	6.30751	10.3929	0.527025	0.178636	0.294339	53.2314	A	A	Charger	0.0671545	0.0813414	Conserved
PC_10	59	TraesCS1A02G023800	TraesCS1B02G030000	TraesCS1D02G023400	4.14563	0.363482	3.85932	0.495389	0.0434349	0.461176	75.4925	B,D	B,D	Paragon,Paragon	0.0666805	0.0990329	Conserved
PC_10	62	TraesCS1A02G024600	TraesCS1B02G031000	TraesCS1D02G024700	0.433744	2.04285	3.55818	0.0718741	0.338513	0.589613	77.6726	B	B	Paragon	0.046313	0.0404305	Conserved
PC_10	63	TraesCS1A02G024700	TraesCS1B02G031100	TraesCS1D02G024800	5.50245	8.039	11.904	0.216245	0.315931	0.467824	38.0067	D	A,B,D	Charger,Paragon,Paragon	0.0232172	0.114294	Conserved
PC_10	64	TraesCS1A02G025100	TraesCS1B02G031500	TraesCS1D02G025100	1.10552	1.30168	2.84331	0.210555	0.247916	0.541529	54.3805	B	B,D	Paragon,Paragon	0.0655071	0.283162	DFO_b
PC_10	66	TraesCS1A02G025200	TraesCS1B02G031600	TraesCS1D02G025400	8.59981	7.08125	7.32979	0.373728	0.307735	0.318536	10.6193	B	B	Paragon	0.0312342	0.147931	Conserved
PC_10	68	TraesCS1A02G025900	TraesCS1B02G032500	TraesCS1D02G026200	2.42674	1.30518	0.904991	0.523353	0.281477	0.195171	51.0376	A,D	A,B,D	Charger,Paragon,Paragon	0.149772	0.245879	Uncategorised
PC_10	79	TraesCS1A02G029800	TraesCS1B02G036900	TraesCS1D02G030300	13.7043	3.24193	9.73661	0.5136	0.121499	0.364901	59.3843	D	B,D	Paragon,Paragon	0.125381	0.342652	Uncategorised
PC_10	91	TraesCS1A02G031200	TraesCS1B02G038800	TraesCS1D02G032600	10.157	4.64154	9.50494	0.417923	0.190983	0.391094	37.202	D	D	Paragon	0.331358	0.345938	DFB
PC_10	121	TraesCS1A02G037900	TraesCS1B02G048800	TraesCS1D02G039600	17.9678	23.4771	29.1922	0.254368	0.332362	0.41327	23.8366	A,D	A,D	Charger,Paragon	0.172953	0.227617	Uncategorised
PC_10	128	TraesCS1A02G040600	TraesCS1B02G053600	TraesCS1D02G041200	22.3775	30.2892	15.2353	0.329556	0.446072	0.224371	33.2696	A,B	A,B	Charger,Charger	0.197987	0.0366995	Conserved
PC_10	129	TraesCS1A02G040500	TraesCS1B02G053500	TraesCS1D02G041300	2.82848	1.05068	3.76311	0.37011	0.137483	0.492407	54.0892	A	A	Charger	0.15892	0.0212408	Conserved
PC_10	144	TraesCS1A02G043200	TraesCS1B02G055900	TraesCS1D02G043700	10.6247	13.3717	18.3621	0.250828	0.31568	0.433492	27.7809	B	B	Charger	0.170914	0.0210343	Conserved
PC_10	154	TraesCS1A02G044800	TraesCS1B02G058000	TraesCS1D02G045400	2.02979	1.07677	2.15409	0.385843	0.204685	0.409472	33.6113	B	B	Charger	0.0445775	0.0786015	Conserved
PC_10	181	TraesCS1A02G050100	TraesCS1B02G066400	TraesCS1D02G052200	4.41958	2.19646	1.79886	0.525209	0.26102	0.213771	50.352	B	B,D	Charger,HET	0.100264	0.0521694	Conserved
PC_10	188	TraesCS1A02G051500	TraesCS1B02G068200	TraesCS1D02G053500	14.4372	6.65065	14.2459	0.408596	0.188223	0.403181	37.7094	B,D	B	Charger	0.227285	0.0973113	DFO_a
PC_10	192	TraesCS1A02G051900	TraesCS1B02G068700	TraesCS1D02G053900	5.65503	1.18099	4.46016	0.500614	0.104548	0.394838	61.5214	A,B	A,B,D	Charger,Charger,HET	0.134669	0.0627642	Conserved
PC_10	195	TraesCS1A02G054000	TraesCS1B02G071200	TraesCS1D02G054900	1.79728	1.84819	1.36728	0.358543	0.368697	0.27276	15.811	B,D	B,D	Charger,Charger	0.138185	0.0685712	Conserved
PC_10	200	TraesCS1A02G055000	TraesCS1B02G071800	TraesCS1D02G055700	4.53808	6.65112	6.8934	0.250964	0.367819	0.381217	21.4944	B	B	Charger	0.100519	0.0705746	Conserved
PC_10	202	TraesCS1A02G055200	TraesCS1B02G072000	TraesCS1D02G055900	13.3077	2.61958	17.2063	0.401638	0.0790611	0.519301	68.3789	B	B,D	Charger,HET	0.105648	0.0293205	Conserved
PC_10	209	TraesCS1A02G056600	TraesCS1B02G073700	TraesCS1D02G057300	5.51344	7.18564	1.14821	0.39816	0.51892	0.0829197	67.534	B	B	Charger	0.526349	0.0892187	DFO_a
PC_10	257	TraesCS1A02G066400	TraesCS1B02G084700	TraesCS1D02G067500	53.7599	9.17351	44.0367	0.50257	0.0857577	0.411673	65.7512	B	B	Charger	0.169677	0.0251082	Conserved
PC_10	339	TraesCS1A02G081300	TraesCS1B02G099000	TraesCS1D02G082900	33.6301	33.2128	15.5226	0.408304	0.403237	0.18846	37.647	B	B,D	Charger,Charger	0.0545791	0.0483827	Conserved
PC_10	651	TraesCS1A02G135600	TraesCS1B02G150800	TraesCS1D02G131300	2.78296	4.08022	8.8556	0.177047	0.259576	0.563377	61.0358	B	B	Charger	0.0592677	0.0744364	Conserved
PC_10	777	TraesCS1A02G152900	TraesCS1B02G170300	TraesCS1D02G149900	2.82187	1.15704	4.26539	0.342281	0.140345	0.517374	56.6022	A	A	Charger	0.0148227	0.121935	Conserved
PC_10	786	TraesCS1A02G154300	TraesCS1B02G170900	TraesCS1D02G153100	3.07114	2.17475	2.40539	0.401389	0.284234	0.314377	18.2503	A	A	Charger	0.104052	0.0325847	Conserved
PC_10	790	TraesCS1A02G154700	TraesCS1B02G171900	TraesCS1D02G153600	4.8973	2.33639	4.11988	0.431344	0.205784	0.362871	34.6934	A	A	Charger	0.0396211	0.0444539	Conserved
PC_10	815	TraesCS1A02G159100	TraesCS1B02G174800	TraesCS1D02G156400	28.4289	15.6735	22.3091	0.428072	0.236006	0.335922	28.8177	A	A	Charger	0.0442921	0.0886969	Conserved
PC_10	846	TraesCS1A02G163700	TraesCS1B02G180400	TraesCS1D02G160500	0.418391	1.3037	0.0406993	0.237346	0.739566	0.023088	110.327	A	A	Charger	0.100394	0.116867	Conserved
PC_10	921	TraesCS1A02G167200	TraesCS1B02G183600	TraesCS1D02G173700	20.5734	6.49981	11.9729	0.526899	0.166465	0.306636	54.5083	A	A	Charger	0.38215	0.0426859	DFO_a
PC_10	933	TraesCS1A02G165300	TraesCS1B02G182100	TraesCS1D02G175300	2.85705	2.44968	2.4449	0.368574	0.316021	0.315405	9.15628	A	A	Charger	0.20201	0.042496	DFO_a
PC_10	991	TraesCS1A02G188800	TraesCS1B02G196500	TraesCS1D02G187600	1.95474	2.81852	2.53261	0.267557	0.385789	0.346654	18.0692	A	A	Charger	0.0216906	0.0528468	Conserved
PC_10	1027	TraesCS1A02G183900	TraesCS1B02G205400	TraesCS1D02G192800	4.71683	1.12771	2.90385	0.539165	0.128905	0.331929	61.5401	A	A	Charger	0.0207307	0.0277822	Conserved
PC_10	1033	TraesCS1A02G190000	TraesCS1B02G192100	TraesCS1D02G194100	0.526073	1.9814	3.06392	0.094424	0.355638	0.549938	68.5724	A	A	Charger	0.13841	0.189031	Conserved
PC_10	1037	TraesCS1A02G190800	TraesCS1B02G206000	TraesCS1D02G194800	17.0778	17.4065	24.3204	0.290415	0.296005	0.41358	20.8655	A	A	Charger	0.0509803	0.0893085	Conserved
PC_10	1040	TraesCS1A02G191400	TraesCS1B02G206300	TraesCS1D02G195100	9.64509	11.18	8.26695	0.331537	0.384298	0.284165	15.0271	A	A	Charger	0.210238	0.0814686	DFO_a
PC_10	1059	TraesCS1A02G194000	TraesCS1B02G209000	TraesCS1D02G197900	37.4533	27.9638	94.3639	0.234404	0.175013	0.590583	67.4264	A	A	Charger	0.0775708	0.00910388	Conserved
PC_10	1076	TraesCS1A02G196500	TraesCS1B02G211100	TraesCS1D02G200000	22.9726	25.6947	0.993251	0.462592	0.517407	0.0200008	81.8203	A,D	A,D	Charger,Charger	0.473771	0.0797849	DFO_a
PC_10	1079	TraesCS1A02G196800	TraesCS1B02G211400	TraesCS1D02G200300	2.51193	0.0727856	1.29168	0.648006	0.0187766	0.333217	94.3844	A	A	Charger	0.194244	0.140191	Conserved
PC_10	1080	TraesCS1A02G197000	TraesCS1B02G211600	TraesCS1D02G200500	0.212243	0.238462	3.1611	0.0587637	0.066023	0.875213	140.789	A	A	Charger	0.343364	0.0398847	DFO_a
PC_10	1082	TraesCS1A02G197200	TraesCS1B02G211800	TraesCS1D02G200700	2.53622	6.14722	4.53408	0.191883	0.465081	0.343035	41.0571	A	A	Charger	0.209767	0.0921553	DFO_a
PC_10	1085	TraesCS1A02G197500	TraesCS1B02G212100	TraesCS1D02G201000	3.40136	3.39627	4.52971	0.300279	0.29983	0.399892	17.2925	A	A	Charger	0.143648	0.0715651	Conserved
PC_10	1103	TraesCS1A02G200000	TraesCS1B02G214700	TraesCS1D02G203500	40.2063	28.3521	21.1729	0.448075	0.315967	0.235959	32.1357	A	A	Charger	0.0399368	0.023558	Conserved
PC_10	1112	TraesCS1A02G201400	TraesCS1B02G215700	TraesCS1D02G204800	7.02036	3.28453	1.4321	0.59814	0.279844	0.122016	72.758	A	A	Charger	0.0772858	0.0773155	Conserved
PC_10	1145	TraesCS1A02G206300	TraesCS1B02G219900	TraesCS1D02G209600	0.568396	2.78651	1.35753	0.120616	0.59131	0.288074	71.5766	A	A	Charger	0.177079	0.0526644	Conserved
PC_10	1199	TraesCS1A02G213400	TraesCS1B02G226800	TraesCS1D02G216200	20.9957	9.29997	7.01046	0.562795	0.249288	0.187917	60.3224	A	A	Charger	0.110223	0.0658027	Conserved
PC_10	1200	TraesCS1A02G213600	TraesCS1B02G227100	TraesCS1D02G216400	23.9093	7.26477	15.2138	0.515421	0.156609	0.32797	53.8398	A	A	Charger	0.0899474	0.047347	Conserved
PC_10	1582	TraesCS1A02G267900	TraesCS1B02G278600	TraesCS1D02G267800	1.90093	4.97282	1.38517	0.230167	0.602115	0.167717	70.4571	A	A	Charger	0.190794	0.0846312	Conserved
PC_10	1611	TraesCS1A02G272200	TraesCS1B02G282200	TraesCS1D02G272700	2.18701	2.55761	3.29673	0.271971	0.318057	0.409972	21.0772	A	A	Charger	0.073125	0.0799113	Conserved
PC_10	1666	TraesCS1A02G280600	TraesCS1B02G289600	TraesCS1D02G279700	9.90958	5.36775	2.12403	0.569471	0.308467	0.122061	67.4218	B	B	Charger	0.308646	0.154104	Uncategorised
PC_10	1677	TraesCS1A02G281800	TraesCS1B02G290900	TraesCS1D02G281000	8.90119	11.4081	11.4912	0.279908	0.358739	0.361354	13.8859	B	B	Charger	0.15726	0.0405981	Conserved
PC_10	1746	TraesCS1A02G291400	TraesCS1B02G300700	TraesCS1D02G289900	10.2516	13.5336	16.6342	0.25363	0.334829	0.411541	23.6897	B	B	Charger	0.101849	0.0558732	Conserved
PC_10	1842	TraesCS1A02G307800	TraesCS1B02G318500	TraesCS1D02G307200	13.5041	2.97273	6.03675	0.599819	0.132042	0.268139	72.1821	B	B	Charger	0.0967479	0.17988	Conserved
PC_10	1848	TraesCS1A02G308400	TraesCS1B02G319100	TraesCS1D02G307800	2.6727	1.73805	0.554422	0.53829	0.350048	0.111662	64.1413	B	B	Charger	0.287649	0.0686545	DFO_a
PC_10	1851	TraesCS1A02G309200	TraesCS1B02G320000	TraesCS1D02G308600	12.8717	4.82861	6.66807	0.528213	0.198151	0.273636	51.8818	B	B	Charger	0.0505647	0.0300598	Conserved
PC_10	1869	TraesCS1A02G311300	TraesCS1B02G322800	TraesCS1D02G311300	4.10194	4.08637	4.44654	0.324653	0.32342	0.351927	4.83426	A,B	A,B	Charger,Charger	0.128913	0.0413045	Conserved
PC_10	1870	TraesCS1A02G311400	TraesCS1B02G322900	TraesCS1D02G311400	12.8955	15.1298	12.873	0.315307	0.369937	0.314756	9.51023	A,B	A,B	Charger,Charger	0.0371128	0.00866509	Conserved
PC_10	1873	TraesCS1A02G311800	TraesCS1B02G323500	TraesCS1D02G312100	1.59583	3.02549	1.96399	0.242331	0.459431	0.298238	33.8173	A,B,D	A,B,D	Charger,Charger,Paragon	0.180615	0.109714	Conserved
PC_10	1875	TraesCS1A02G312000	TraesCS1B02G323700	TraesCS1D02G312300	8.15283	0.923218	0.661865	0.837226	0.0948066	0.0679678	130.977	B	A,B,D	Charger,Charger,Paragon	0.215499	0.509464	DFB
PC_10	1879	TraesCS1A02G312700	TraesCS1B02G324300	TraesCS1D02G312800	1.79002	7.14742	21.4489	0.0589088	0.235218	0.705873	100.337	A,D	A,B,D	Charger,Charger,Paragon	0.0921178	0.111044	Conserved
PC_10	1880	TraesCS1A02G313200	TraesCS1B02G325000	TraesCS1D02G313700	1.82746	2.83959	1.26206	0.308218	0.478924	0.212858	40.4399	A,B,D	A,B,D	Charger,Charger,Paragon	0.230178	0.10064	Uncategorised
PC_10	1891	TraesCS1A02G314400	TraesCS1B02G326700	TraesCS1D02G314900	1.70956	1.58409	1.19606	0.380774	0.352826	0.2664	17.888	A	A	Charger	0.122254	0.139243	Conserved
PC_10	1893	TraesCS1A02G315300	TraesCS1B02G327200	TraesCS1D02G315500	7.59058	0.101223	0.997406	0.873564	0.0116493	0.114787	141.206	A,D	A,D	Charger,Paragon	0.0776072	0.130815	Conserved
PC_10	1894	TraesCS1A02G315400	TraesCS1B02G327300	TraesCS1D02G315600	5.48191	3.609	2.8496	0.459102	0.302248	0.238649	34.0398	D	D	Paragon	0.154986	0.12644	Conserved
PC_10	1895	TraesCS1A02G315500	TraesCS1B02G327400	TraesCS1D02G315700	11.4161	5.05241	4.56625	0.542725	0.240193	0.217081	54.512	D	D	Paragon	0.0390249	0.106126	Conserved
PC_10	1896	TraesCS1A02G315600	TraesCS1B02G327500	TraesCS1D02G315800	2.44145	3.91026	3.06593	0.259242	0.415206	0.325552	23.4819	D	D	Paragon	0.199334	0.0725978	Conserved
PC_10	1898	TraesCS1A02G315900	TraesCS1B02G328200	TraesCS1D02G316200	3.15649	0.0786508	1.67709	0.642578	0.0160112	0.341411	94.0085	D	D	Paragon	0.0340115	0.290753	DFO_b
PC_10	1906	TraesCS1A02G319400	TraesCS1B02G331700	TraesCS1D02G319200	1.13652	0	1.82969	0.383156	0	0.616844	93.4276	A,D	A,D	Charger,Paragon	0.541865	0.536495	DFB
PC_10	1908	TraesCS1A02G319600	TraesCS1B02G331900	TraesCS1D02G319400	17.4823	15.5341	6.02011	0.447844	0.397938	0.154218	47.1339	A,D	A,D	Charger,Paragon	0.124241	0.173312	Conserved
PC_10	1921	TraesCS1A02G321900	TraesCS1B02G334200	TraesCS1D02G322100	2.94816	0.735096	1.47705	0.571314	0.142452	0.286234	65.4829	A	A,D	Charger,Paragon	0.113689	0.121585	Conserved
PC_10	1924	TraesCS1A02G322300	TraesCS1B02G334600	TraesCS1D02G322400	8.61541	12.1473	22.949	0.197096	0.277896	0.525008	51.2521	A,D	A,B,D	Charger,Charger,Paragon	0.0481799	0.105378	Conserved
PC_10	1935	TraesCS1A02G323900	TraesCS1B02G337200	TraesCS1D02G325200	13.2578	9.54048	18.818	0.318572	0.229249	0.45218	33.6588	B	B	Charger	0.180983	0.0270413	Conserved
PC_10	1936	TraesCS1A02G324000	TraesCS1B02G337400	TraesCS1D02G325300	6.4031	8.85993	17.9078	0.193034	0.2671	0.539865	54.7967	A	A	Charger	0.0413089	0.0957657	Conserved
PC_10	1937	TraesCS1A02G324800	TraesCS1B02G337800	TraesCS1D02G325500	8.37596	8.39638	14.0331	0.271899	0.272562	0.45554	31.7503	A,B	A,B	Charger,Charger	0.107294	0.120689	Conserved
PC_10	1945	TraesCS7A02G562100	TraesCS1B02G339000	TraesCS1D02G327500	0	309.053	80.2122	0	0.793939	0.206061	123.596	B	B	Charger	0.0619642	0.0534556	Conserved
PC_10	1946	TraesCS1A02G325800	TraesCS1B02G339100	TraesCS1D02G327600	0.711167	3.77828	6.57638	0.0642669	0.341437	0.594296	79.5323	B	B	Charger	0.138239	0.0148015	Conserved
PC_10	1947	TraesCS1A02G325900	TraesCS1B02G339200	TraesCS1D02G327700	6.65489	6.95407	6.31172	0.334069	0.349088	0.316843	4.84059	A,B	A,B	Charger,Charger	0.047992	0.00881721	Conserved
PC_10	1992	TraesCS1A02G332600	TraesCS1B02G346300	TraesCS1D02G335300	8.66901	1.89415	1.45477	0.72134	0.15761	0.12105	100.956	B	B	Charger	0.13714	0.0982512	Conserved
PC_10	2022	TraesCS1A02G338300	TraesCS1B02G350700	TraesCS1D02G340500	2.73867	7.12572	6.39236	0.168464	0.438323	0.393213	43.3656	A	A	Charger	0.0713085	0.0800469	Conserved
PC_10	2024	TraesCS1A02G338500	TraesCS1B02G351000	TraesCS1D02G340700	0.707023	0.373009	4.29876	0.131446	0.0693481	0.799206	121.395	A	A	Charger	0.825956	0.0602437	DFO_a
PC_10	2054	TraesCS1A02G342500	TraesCS1B02G355600	TraesCS1D02G344600	3.48505	7.26031	4.47398	0.228988	0.477045	0.293967	38.5886	A	A	Charger	0.144667	0.054707	Conserved
PC_10	2081	TraesCS1A02G346800	TraesCS1B02G360800	TraesCS1D02G349700	12.5275	5.54839	10.6239	0.436502	0.193325	0.370174	37.7114	A,D	A,D	Charger,Paragon	0.0683739	0.121401	Conserved
PC_10	2083	TraesCS1A02G347100	TraesCS1B02G361300	TraesCS1D02G350000	2.14108	2.42293	3.42782	0.267908	0.303176	0.428916	25.3903	A	A,D	Charger,Paragon	0.137286	0.0178886	Conserved
PC_10	2085	TraesCS1A02G347400	TraesCS1B02G361600	TraesCS1D02G350400	2.06475	1.76176	3.67748	0.275154	0.234776	0.49007	41.1693	A	A	Charger	0.198939	0.0663067	Conserved
PC_10	2108	TraesCS1A02G350200	TraesCS1B02G364500	TraesCS1D02G353100	38.9126	36.1717	24.4016	0.391137	0.363586	0.245277	23.2481	A	A,B	Charger,Charger	0.221703	0.0245017	DFO_a
PC_10	2112	TraesCS1A02G350900	TraesCS1B02G365100	TraesCS1D02G353800	19.1236	16.9283	15.449	0.371326	0.328699	0.299975	10.7701	A,B	A,B	Charger,Charger	0.176229	0.080224	Conserved
PC_10	2154	TraesCS1A02G357500	TraesCS1B02G374100	TraesCS1D02G361800	2.82541	1.18411	1.4968	0.513121	0.215045	0.271834	47.4806	A	A	Charger	0.251801	0.0597266	DFO_a
PC_10	2165	TraesCS1A02G360300	TraesCS1B02G376800	TraesCS1D02G364700	1.30181	1.39524	1.05168	0.347267	0.37219	0.280542	14.2159	B	B	Charger	0.173229	0.0545863	Conserved
PC_10	2167	TraesCS1A02G360500	TraesCS1B02G377000	TraesCS1D02G364900	19.4301	36.3633	17.4243	0.265374	0.496646	0.23798	42.6285	B	A,B	Charger,Charger	0.130333	0.0339151	Conserved
PC_10	2171	TraesCS1A02G361100	TraesCS1B02G377700	TraesCS1D02G365500	12.5265	6.68629	5.50041	0.506876	0.270555	0.222569	45.6585	B	A,B,D	Charger,Charger,Paragon	0.0361504	0.0721999	Conserved
PC_10	2172	TraesCS1A02G361200	TraesCS1B02G377800	TraesCS1D02G365600	1.49605	3.34094	3.21485	0.185802	0.414929	0.399269	38.4017	A,B	A,B	Charger,Charger	0.199135	0.0419549	Conserved
PC_10	2173	TraesCS1A02G361300	TraesCS1B02G377900	TraesCS1D02G365700	12.672	6.61769	3.32579	0.560324	0.292618	0.147058	62.8858	A	A	Charger	0.251177	0.0489069	DFO_a
PC_10	2183	TraesCS1A02G363100	TraesCS1B02G380300	TraesCS1D02G368100	14.842	14.2285	12.5662	0.356464	0.341729	0.301807	8.48377	A	A,B	Charger,Charger	0.12767	0.0584343	Conserved
PC_10	2185	TraesCS1A02G363300	TraesCS1B02G380500	TraesCS1D02G368300	12.9666	8.33136	15.4227	0.353114	0.226884	0.420001	29.4199	A,B	A,B	Charger,Charger	0.16177	0.034569	Conserved
PC_10	2188	TraesCS1A02G363700	TraesCS1B02G380800	TraesCS1D02G368700	16.904	13.4152	15.881	0.365885	0.290371	0.343744	11.6456	A,B	A,B	Charger,Charger	0.039682	0.0312856	Conserved
PC_10	2227	TraesCS1A02G370800	TraesCS1B02G390000	TraesCS1D02G376900	4.37131	4.21991	2.64257	0.389121	0.375644	0.235234	25.5669	B	B	Charger	0.402212	0.0408519	DFO_a
PC_10	2269	TraesCS1A02G378600	TraesCS1B02G399600	TraesCS1D02G385500	0.588214	0.819962	1.44855	0.205905	0.287029	0.507066	46.7487	B	B	Paragon	0.0391458	0.330261	DFO_b
PC_10	2336	TraesCS1A02G392000	TraesCS1B02G420100	TraesCS1D02G400100	725.642	222.572	870.959	0.398886	0.122348	0.478767	56.11	B	B	Paragon	0.048079	0.249288	DFO_b
PC_10	2339	TraesCS1A02G392300	TraesCS1B02G420500	TraesCS1D02G400500	2.18602	1.62833	0.114919	0.556343	0.41441	0.029247	81.8223	B	B	Paragon	0.13319	0.447537	Uncategorised
PC_10	2351	TraesCS1A02G393900	TraesCS1B02G422900	TraesCS1D02G402600	12.8982	8.67984	10.9941	0.395989	0.26648	0.337531	19.4569	B	B	Paragon	0.0577658	0.224683	DFO_b
PC_10	2370	TraesCS1A02G397300	TraesCS1B02G425600	TraesCS1D02G405300	20.0771	14.6121	19.9452	0.367481	0.267453	0.365066	17.1201	D	D	Paragon	0.0175321	0.0717475	Conserved
PC_10	2385	TraesCS1A02G400300	TraesCS1B02G428900	TraesCS1D02G408100	5.90308	10.0129	4.54776	0.288465	0.4893	0.222235	41.7213	D	D	Paragon	0.0138778	0.204204	DFO_b
PC_10	2394	TraesCS1A02G402100	TraesCS1B02G431200	TraesCS1D02G409700	1.57876	2.58185	2.7308	0.229091	0.374648	0.396261	27.2762	B	B	Paragon	0.155203	0.263645	Uncategorised
PC_10	2395	TraesCS1A02G402200	TraesCS1B02G431300	TraesCS1D02G409800	0.709277	0.397221	1.11879	0.318735	0.178504	0.502761	48.7862	B	B	Paragon	0.0620163	0.0917164	Conserved
PC_10	2399	TraesCS1A02G402800	TraesCS1B02G432200	TraesCS1D02G410800	1.4836	5.74741	6.77243	0.105946	0.410428	0.483626	60.0887	B	B	Paragon	0.0207109	0.126235	Conserved
PC_10	2401	TraesCS1A02G403000	TraesCS1B02G432400	TraesCS1D02G411000	5.48186	4.48646	9.45141	0.282283	0.231026	0.486691	40.5785	B	B	Paragon	0.102201	0.214123	Uncategorised
PC_10	2429	TraesCS1A02G408800	TraesCS1B02G437500	TraesCS1D02G415900	0.0213383	3.16001	1.10672	0.0049762	0.736931	0.258093	111.52	B	B	Paragon	0.0135212	0.153201	Conserved
PC_10	2431	TraesCS1A02G409100	TraesCS1B02G437700	TraesCS1D02G416100	3.62711	1.37064	1.24996	0.580551	0.219382	0.200067	64.2943	B	B	Paragon	0.0705859	0.208723	DFO_b
PC_10	2499	TraesCS1A02G419400	TraesCS1B02G449500	TraesCS1D02G427200	3.66181	2.64885	2.7709	0.403214	0.291673	0.305113	18.2671	A	A	HET	0.167331	0.0739685	Conserved
PC_10	2501	TraesCS1A02G419600	TraesCS1B02G449700	TraesCS1D02G427400	1.95089	0.671072	2.97895	0.348316	0.119815	0.531869	61.9306	B	B	Paragon	0.079506	0.0976731	Conserved
PC_10	2503	TraesCS1A02G420100	TraesCS1B02G450500	TraesCS1D02G427900	1.31373	4.12998	3.86287	0.141161	0.44377	0.415068	50.113	A	A	HET	0.126595	0.160642	Conserved
PC_10	2539	TraesCS1A02G426700	TraesCS1B02G461600	TraesCS1D02G436500	22.642	50.5395	26.1495	0.227945	0.508799	0.263256	45.8939	A	A	HET	0.0218178	0.0446053	Conserved
PC_10	2591	TraesCS1A02G439700	TraesCS1B02G475000	TraesCS1D02G448900	6.46617	12.1455	3.39884	0.293777	0.551804	0.154419	60.4872	A	A	HET	0.0173907	0.0416615	Conserved
PC_10	2615	TraesCS1A02G445000	TraesCS1B02G479800	TraesCS1D02G453100	9.64001	2.4862	1.99512	0.682656	0.17606	0.141284	90.9064	B	B	Paragon	0.120773	0.209216	Uncategorised
PC_10	2618	TraesCS1A02G445500	TraesCS1B02G480100	TraesCS1D02G453600	1.60468	0.718093	0.00324739	0.689883	0.308721	0.00139611	103.471	B	A,B	Paragon,Paragon	0.172334	1.09854	Uncategorised
PC_10	2627	TraesCS2A02G000600	TraesCS2B02G023500	TraesCS2D02G000200	7.31271	0.15474	0.721729	0.892972	0.0188957	0.088132	145.769	B,D	B,D	Charger,Charger	0.0503903	0.0632431	Conserved
PC_10	2658	TraesCS2A02G007900	TraesCS2B02G012800	TraesCS2D02G009700	10.1905	22.3253	18.3576	0.20031	0.438841	0.360849	36.4868	A	A	Charger	0.151638	0.063252	Conserved
PC_10	2664	TraesCS2A02G010100	TraesCS2B02G012500	TraesCS2D02G010700	31.1264	92.4109	39.6238	0.190771	0.566378	0.242851	61.0488	A	A	Charger	0.0176961	0.0107909	Conserved
PC_10	2669	TraesCS2A02G011600	TraesCS2B02G010000	TraesCS2D02G012000	0.390936	1.41833	1.13291	0.132873	0.482068	0.385059	54.0758	A	A	Charger	0.0517127	0.0525279	Conserved
PC_10	2704	TraesCS2A02G022700	TraesCS2B02G031800	TraesCS2D02G023900	104.267	144.514	123.698	0.279928	0.387979	0.332093	16.2108	B	A,B	Charger,Charger	0.418639	0.0289521	DFO_a
PC_10	2735	TraesCS2A02G035000	TraesCS2B02G048100	TraesCS2D02G034300	3.50029	0.541068	0.597229	0.754603	0.116645	0.128752	109.464	D	D	Charger	0.0815296	0.0235053	Conserved
PC_10	2745	TraesCS2A02G037200	TraesCS2B02G050600	TraesCS2D02G036300	53.8671	53.0625	31.7414	0.388453	0.38265	0.228897	27.1472	B	B	HET	0.0654829	0.148633	Conserved
PC_10	2762	TraesCS2A02G041100	TraesCS2B02G053600	TraesCS2D02G039500	5.54636	3.91961	7.32562	0.330306	0.233427	0.436267	30.4362	D	D	Charger	0.232503	0.254644	DFB
PC_10	2766	TraesCS2A02G041900	TraesCS2B02G054400	TraesCS2D02G040600	8.43835	11.7026	17.5083	0.224131	0.310832	0.465037	36.6058	D	B,D	Paragon,Charger	0.205496	0.0297313	DFO_a
PC_10	2767	TraesCS2A02G042000	TraesCS2B02G054600	TraesCS2D02G040800	10.1183	3.22623	2.71609	0.630006	0.200879	0.169115	77.225	D	A,D	Charger,Charger	0.0689935	0.0635274	Conserved
PC_10	2795	TraesCS2A02G050600	TraesCS2B02G063900	TraesCS2D02G050300	10.7263	5.24402	25.0433	0.26153	0.127861	0.610609	74.7766	A	A	Charger	0.301566	0.180238	Uncategorised
PC_10	2819	TraesCS2A02G061100	TraesCS2B02G074500	TraesCS2D02G060100	1.22097	2.22587	1.09877	0.268604	0.489674	0.241722	40.8182	B	B,D	Paragon,Charger	0.0934081	0.183473	Conserved
PC_10	2857	TraesCS2A02G069800	TraesCS2B02G083000	TraesCS2D02G068600	1.54414	1.26875	2.09367	0.314709	0.258582	0.426709	25.6791	A	A	Paragon	0.0539648	0.151681	Conserved
PC_10	2886	TraesCS2A02G079300	TraesCS2B02G094100	TraesCS2D02G076700	1.20942	8.65026	2.96622	0.0942954	0.674436	0.231268	90.9717	A	A	Paragon	0.0289034	0.179612	Conserved
PC_10	2914	TraesCS2A02G084900	TraesCS2B02G099600	TraesCS2D02G082800	0.809956	1.45593	0.594826	0.283131	0.508939	0.20793	46.9976	B	B	Paragon	0.00700247	0.185965	Conserved
PC_10	2925	TraesCS2A02G088000	TraesCS2B02G102500	TraesCS2D02G085100	1.6483	1.81487	2.16086	0.293082	0.322699	0.384219	13.947	A,D	A,D	Paragon,Charger	0.089922	0.123132	Conserved
PC_10	2937	TraesCS2A02G089600	TraesCS2B02G105500	TraesCS2D02G087700	9.0668	8.83517	5.75423	0.383274	0.373482	0.243244	23.4519	A	A	Paragon	0.0349383	0.251499	DFO_b
PC_10	2980	TraesCS2A02G098100	TraesCS4B02G178200	TraesCS2D02G097500	105.617	30.2567	118.479	0.415239	0.118956	0.465806	56.2111	D	D	Paragon	0.034304	0.12044	Conserved
PC_10	3022	TraesCS2A02G105400	TraesCS2B02G122300	TraesCS2D02G105000	26.0768	16.908	14.1004	0.456805	0.296189	0.247006	32.9163	A,B	A	Charger	0.36286	0.0867143	DFO_a
PC_10	3026	TraesCS2A02G105900	TraesCS2B02G122900	TraesCS2D02G105500	43.3208	14.4262	8.16305	0.657271	0.218878	0.123851	85.36	B	B	Paragon	0.413832	0.093645	DFO_a
PC_10	3030	TraesCS2A02G106800	TraesCS2B02G123500	TraesCS2D02G106300	3.27849	1.51828	5.67342	0.313126	0.14501	0.541864	59.7592	B	B	Paragon	0.0274318	0.0767958	Conserved
PC_10	3032	TraesCS2A02G107100	TraesCS2B02G123700	TraesCS2D02G106600	10.9917	4.76644	11.3478	0.405509	0.175845	0.418646	40.9641	A,B	A,B	Charger,Paragon	0.0376465	0.0517788	Conserved
PC_10	3033	TraesCS2A02G107000	TraesCS2B02G123900	TraesCS2D02G106800	7.98667	12.1896	9.01145	0.273632	0.417627	0.308741	22.5245	A	A,B	Charger,Paragon	0.0582282	0.0928549	Conserved
PC_10	3042	TraesCS2A02G108900	TraesCS2B02G126500	TraesCS2D02G109000	16.9921	21.4331	45.8669	0.201586	0.254272	0.544142	55.3369	B	A,B	Charger,Paragon	0.203967	0.101859	Uncategorised
PC_10	3047	TraesCS2A02G109500	TraesCS2B02G127500	TraesCS2D02G109700	3.76617	8.85904	8.35522	0.179509	0.422252	0.398239	40.1268	A	A,B	Charger,Paragon	0.225924	0.0299454	DFO_a
PC_10	3057	TraesCS2A02G111000	TraesCS2B02G130000	TraesCS2D02G111700	6.77305	1.36724	5.69669	0.489489	0.0988108	0.4117	62.0379	B	B,D	Paragon,Paragon	0.0602808	0.150723	Conserved
PC_10	3060	TraesCS2A02G111600	TraesCS2B02G130400	TraesCS2D02G112200	42.852	15.0159	29.8769	0.488371	0.171131	0.340498	47.6224	B,D	B,D	Paragon,Paragon	0.0079747	0.167675	Conserved
PC_10	3064	TraesCS2A02G112300	TraesCS2B02G130900	TraesCS2D02G112700	24.438	9.44824	32.2979	0.369243	0.142757	0.488001	52.6202	D	B,D	Paragon,Paragon	0.0141117	0.425759	DFO_b
PC_10	3068	TraesCS2A02G112700	TraesCS2B02G131500	TraesCS2D02G113200	1.82116	0.923104	1.11792	0.471536	0.239011	0.289453	36.6947	B	B	Paragon	0.089198	0.0847465	Conserved
PC_10	3123	TraesCS2A02G121000	TraesCS2B02G141900	TraesCS2D02G123000	11.6632	9.2118	2.90548	0.490452	0.387368	0.122179	56.9969	A	A,B	Charger,Paragon	0.323274	0.233697	DFB
PC_10	3128	TraesCS2A02G122100	TraesCS2B02G144200	TraesCS2D02G124800	0.291881	3.79038	0.0227081	0.0711042	0.923364	0.00553186	153.61	A	A	Charger	0.467349	0.0529569	DFO_a
PC_10	3129	TraesCS2A02G122200	TraesCS2B02G144300	TraesCS2D02G124900	1.70863	0.827467	0.326401	0.596902	0.289071	0.114027	73.3385	A	A	Charger	0.138633	0.0479753	Conserved
PC_10	3140	TraesCS2A02G123900	TraesCS2B02G145800	TraesCS2D02G126700	3.25448	9.66178	1.97463	0.218555	0.648839	0.132606	82.9783	D	D	Paragon	0.0865278	0.098458	Conserved
PC_10	3148	TraesCS2A02G124900	TraesCS2B02G147400	TraesCS2D02G127800	6.05874	2.99401	5.89652	0.405287	0.200278	0.394435	34.6071	A	A	Charger	0.107808	0.0101575	Conserved
PC_10	3150	TraesCS2A02G125200	TraesCS2B02G147700	TraesCS2D02G128300	36.7341	41.428	50.4361	0.28565	0.322151	0.392199	16.2443	A	A,B	Charger,Paragon	0.0804371	0.0138674	Conserved
PC_10	3154	TraesCS2A02G125600	TraesCS2B02G148200	TraesCS2D02G128700	0.462981	6.58932	4.17216	0.0412475	0.58705	0.371703	82.475	A	A	Charger	0.037847	0.0682122	Conserved
PC_10	3158	TraesCS2A02G126700	TraesCS2B02G148600	TraesCS2D02G129200	6.67814	10.5758	7.80622	0.266484	0.422016	0.311499	24.0095	A	A	Charger	0.0657281	0.0887408	Conserved
PC_10	3159	TraesCS2A02G126800	TraesCS2B02G148700	TraesCS2D02G129300	5.03757	6.69706	7.10665	0.267369	0.355446	0.377185	17.4456	A	A	Charger	0.0553511	0.0281289	Conserved
PC_10	3163	TraesCS2A02G127300	TraesCS2B02G149100	TraesCS2D02G129700	2.15931	1.66711	1.62398	0.396175	0.305869	0.297956	16.3699	A	A	Charger	0.119171	0.0189167	Conserved
PC_10	3181	TraesCS2A02G130600	TraesCS2B02G152900	TraesCS2D02G132900	360.149	212.534	248.47	0.438589	0.258824	0.302586	28.1231	A	A,B,D	Charger,Paragon,Charger	0.0440333	0.00949676	Conserved
PC_10	3189	TraesCS2A02G132300	TraesCS2B02G154800	TraesCS2D02G134200	9.00353	4.06295	6.19295	0.467487	0.210959	0.321554	38.6006	B	B	Paragon	0.0587538	0.16755	Conserved
PC_10	3214	TraesCS2A02G135600	TraesCS2B02G159500	TraesCS2D02G138100	3.92303	3.5105	3.90935	0.345858	0.309489	0.344653	6.19745	D	D	Paragon	0.00220142	0.0981607	Conserved
PC_10	3216	TraesCS2A02G135800	TraesCS2B02G159700	TraesCS2D02G138300	8.84365	9.38053	8.05643	0.336509	0.356937	0.306554	7.60235	D	B,D	Paragon,Paragon	0.0371658	0.146811	Conserved
PC_10	3219	TraesCS2A02G136500	TraesCS2B02G160400	TraesCS2D02G139100	0.119298	0.3337	2.74328	0.037324	0.104403	0.858273	136.754	D	B,D	Paragon,Paragon	0.0851513	0.155725	Conserved
PC_10	3235	TraesCS2A02G139800	TraesCS2B02G163800	TraesCS2D02G142500	3.70698	0.034196	1.71189	0.679798	0.00627098	0.313931	101.155	D	D	Paragon	0.0078794	0.259705	DFO_b
PC_10	3251	TraesCS2A02G142300	TraesCS2B02G167500	TraesCS2D02G145700	4.83896	4.1964	14.4804	0.205776	0.178451	0.615774	73.4946	B	B	Paragon	0.0588959	0.248079	DFO_b
PC_10	3269	TraesCS2A02G144800	TraesCS2B02G169700	TraesCS2D02G148700	22.3002	20.4016	26.2958	0.323203	0.295686	0.381112	13.0815	B	B,D	Paragon,Paragon	0.045436	0.232808	DFO_b
PC_10	3274	TraesCS2A02G145700	TraesCS2B02G171100	TraesCS2D02G150300	7.98763	18.609	10.5622	0.214959	0.500796	0.284244	44.7322	B	B	Paragon	0.0413244	0.17218	Conserved
PC_10	3322	TraesCS2A02G153600	TraesCS2B02G178700	TraesCS2D02G159000	4.90365	0.631713	1.64111	0.683295	0.0880255	0.228679	93.3386	B	B	Paragon	0.0394466	0.220828	DFO_b
PC_10	3333	TraesCS2A02G155100	TraesCS2B02G180200	TraesCS2D02G160400	2.41511	4.12198	4.99822	0.209367	0.357335	0.433298	34.1635	A,D	A,D	Charger,HET	0.05866	0.113647	Conserved
PC_10	3341	TraesCS2A02G156100	TraesCS2B02G181600	TraesCS2D02G161900	38.3569	21.0221	49.1049	0.353572	0.193781	0.452647	39.1843	B	A,B	Charger,Paragon	0.0218703	0.215721	DFO_b
PC_10	3344	TraesCS2A02G156400	TraesCS2B02G182000	TraesCS2D02G162300	2.19209	1.2713	5.63268	0.240993	0.139763	0.619243	75.8177	B	B	Paragon	0.037306	0.270571	DFO_b
PC_10	3346	TraesCS2A02G156700	TraesCS2B02G182200	TraesCS2D02G162500	2.94829	1.39751	3.48727	0.376391	0.178411	0.445198	41.5521	B	B	Paragon	0.157386	0.219096	Uncategorised
PC_10	3358	TraesCS2A02G158800	TraesCS2B02G184400	TraesCS2D02G165800	93.4537	4.93967	37.0185	0.690144	0.0364788	0.273377	99.2794	B	B	Paragon	0.0582319	0.129582	Conserved
PC_10	3370	TraesCS2A02G160100	TraesCS2B02G186400	TraesCS2D02G167500	29.0343	19.379	29.7554	0.371432	0.247913	0.380656	22.236	B	B	Paragon	0.00376869	0.0812677	Conserved
PC_10	3380	TraesCS2A02G161400	TraesCS2B02G187400	TraesCS2D02G168500	12.4573	5.28977	7.99225	0.483979	0.205513	0.310508	42.1888	B	A,B,D	Charger,Paragon,Paragon	0.0293178	0.121216	Conserved
PC_10	3387	TraesCS2A02G162100	TraesCS2B02G188200	TraesCS2D02G169300	4.5967	2.06565	6.16685	0.3583	0.161012	0.480688	48.3882	B	B	Paragon	0.0233461	0.046668	Conserved
PC_10	3399	TraesCS2A02G163700	TraesCS2B02G189500	TraesCS2D02G170600	7.38342	2.63879	9.31376	0.381849	0.136471	0.481681	53.2936	A	A,D	Charger,Paragon	0.0201643	0.114462	Conserved
PC_10	3496	TraesCS2A02G177100	TraesCS2B02G204100	TraesCS2D02G185200	14.1186	10.8921	7.53155	0.433855	0.334706	0.231439	30.3645	B	B	Paragon	0.0523894	0.103776	Conserved
PC_10	3498	TraesCS2A02G177500	TraesCS2B02G204600	TraesCS2D02G185600	0	2.06998	0.349607	0	0.85551	0.14449	137.386	B	B	Paragon	0.122575	0.0890022	Conserved
PC_10	3568	TraesCS2A02G191100	TraesCS2B02G215900	TraesCS2D02G196900	4.29725	0.99574	5.34008	0.40414	0.0936456	0.502214	63.9868	B	B	Paragon	0.041112	0.194889	Conserved
PC_10	3593	TraesCS2A02G187900	TraesCS2B02G219400	TraesCS2D02G199700	5.34938	2.44242	10.23	0.296828	0.135526	0.567646	65.5082	B	B	Paragon	0.0448532	0.158728	Conserved
PC_10	3604	TraesCS2A02G186600	TraesCS2B02G220600	TraesCS2D02G201300	7.06207	11.0717	9.27475	0.257659	0.403952	0.338389	21.9831	B	B,D	Paragon,Paragon	0.0699707	0.0941468	Conserved
PC_10	3616	TraesCS2A02G184900	TraesCS2B02G222400	TraesCS2D02G202700	17.8262	13.2414	17.3067	0.368505	0.273728	0.357767	15.5694	B	B	Paragon	0.0353938	0.0590965	Conserved
PC_10	3687	TraesCS2A02G203600	TraesCS2B02G230900	TraesCS2D02G212100	20.9126	22.9494	18.6511	0.334531	0.367113	0.298356	10.3183	B	B	Paragon	0.0598672	0.129348	Conserved
PC_10	3752	TraesCS2A02G215300	TraesCS2B02G240200	TraesCS2D02G221000	9.13252	5.37355	5.81611	0.449387	0.264418	0.286195	30.3279	A	A	Charger	0.545633	0.115206	Uncategorised
PC_10	3754	TraesCS2A02G215600	TraesCS2B02G240600	TraesCS2D02G221200	19.9046	11.3746	18.039	0.403595	0.230638	0.365767	27.2778	A	A	Charger	0.0953093	0.363532	DFO_b
PC_10	3759	TraesCS2A02G216100	TraesCS2B02G241100	TraesCS2D02G221700	3.71766	21.3181	4.96399	0.123923	0.71061	0.165468	98.2171	A	A	Charger	0.0984571	0.0374223	Conserved
PC_10	3780	TraesCS2A02G218600	TraesCS2B02G244000	TraesCS2D02G224800	8.5408	12.6049	9.23119	0.281161	0.41495	0.303889	21.477	A	A	Charger	0.160386	0.060599	Conserved
PC_10	3790	TraesCS2A02G220100	TraesCS2B02G245600	TraesCS2D02G225800	7.07341	3.99754	2.20324	0.532869	0.301151	0.165979	55.665	A	A	Charger	0.0309924	0.0720119	Conserved
PC_10	3828	TraesCS2A02G225600	TraesCS2B02G249100	TraesCS2D02G231500	2.19031	3.63538	3.30436	0.239901	0.398177	0.361922	24.8762	A	A	Charger	0.0178827	0.487695	DFO_b
PC_10	3831	TraesCS2A02G226300	TraesCS2B02G249600	TraesCS2D02G231800	7.86252	9.27814	6.32045	0.33513	0.395469	0.269401	18.9159	A	A	Charger	0.0480024	0.0240089	Conserved
PC_10	3840	TraesCS2A02G232200	TraesCS2B02G250800	TraesCS2D02G232900	3.28577	8.21369	8.72462	0.162468	0.406134	0.431397	44.5535	A	A	Charger	0.211747	0.0789982	DFO_a
PC_10	3869	TraesCS2A02G234200	TraesCS2B02G259100	TraesCS2D02G237400	14.4866	27.9082	21.741	0.225873	0.435142	0.338985	31.4246	A	A	Charger	0.029638	0.0346566	Conserved
PC_10	3886	TraesCS2A02G236200	TraesCS2B02G259600	TraesCS2D02G240900	10.8148	1.01189	5.59786	0.620665	0.0580725	0.321263	84.4471	A	A	Charger	0.0659838	0.0175911	Conserved
PC_10	3894	TraesCS2A02G244100	TraesCS2B02G263000	TraesCS2D02G242400	1.34408	3.11438	3.94947	0.159859	0.370409	0.469732	47.4686	A	A	Charger	0.130798	0.0888952	Conserved
PC_10	3901	TraesCS2A02G245500	TraesCS2B02G258200	TraesCS2D02G244600	4.12107	4.54554	7.79533	0.25034	0.276124	0.473536	36.6306	A	A	Charger	0.0622325	0.0209486	Conserved
PC_10	3910	TraesCS2A02G238700	TraesCS2B02G256600	TraesCS2D02G246600	8.76699	7.45383	4.24622	0.428347	0.364187	0.207466	34.088	A	A	Charger	0.0142825	0.0676324	Conserved
PC_10	3940	TraesCS2A02G249400	TraesCS2B02G271500	TraesCS2D02G250900	16.6286	35.1471	28.7371	0.206534	0.43654	0.356926	35.0412	A	A	Charger	0.045829	0.0128786	Conserved
PC_10	3953	TraesCS2A02G251600	TraesCS2B02G266000	TraesCS2D02G252400	5.15263	25.0374	13.6659	0.11749	0.570902	0.311608	68.2456	A	A	Charger	0.17973	0.041541	Conserved
PC_10	3962	TraesCS2A02G252800	TraesCS2B02G272500	TraesCS2D02G253400	1.66368	0.315285	0.379965	0.705269	0.133656	0.161075	96.7192	A	A	Charger	0.158367	0.0666299	Conserved
PC_10	3963	TraesCS2A02G252900	TraesCS2B02G272600	TraesCS2D02G253500	1.62513	0.585377	0.838394	0.533022	0.191996	0.274982	53.353	A	A	Charger	0.127392	0.144798	Conserved
PC_10	4677	TraesCS2A02G352400	TraesCS2B02G370400	TraesCS2D02G350400	7.94243	12.2134	8.5606	0.276581	0.425311	0.298108	24.1137	B	B	Paragon	0.0374818	0.0618369	Conserved
PC_10	4732	TraesCS2A02G358900	TraesCS2B02G378300	TraesCS2D02G357800	2.64128	4.27358	2.3698	0.284478	0.460284	0.255238	33.2731	A	A	Charger	0.0457787	0.0636771	Conserved
PC_10	4738	TraesCS2A02G359600	TraesCS2B02G378900	TraesCS2D02G358500	3.08008	0.398808	3.36562	0.450007	0.0582668	0.491726	71.7378	A	A	Charger	0.106374	0.073895	Conserved
PC_10	4753	TraesCS2A02G363500	TraesCS2B02G381500	TraesCS2D02G361100	4.61636	6.57637	4.98983	0.285268	0.406386	0.308346	19.2928	B	B	Paragon	0.0741606	0.197865	Conserved
PC_10	4796	TraesCS2A02G371500	TraesCS2B02G388700	TraesCS2D02G367800	1.33494	1.7501	1.7617	0.27543	0.361088	0.363481	15.0479	A	A	Charger	0.126155	0.0327763	Conserved
PC_10	4798	TraesCS2A02G371800	TraesCS2B02G388900	TraesCS2D02G368100	4.90821	4.16508	2.52427	0.423211	0.359134	0.217655	31.5536	A	A	Charger	0.0594001	0.0506453	Conserved
PC_10	4801	TraesCS2A02G372100	TraesCS2B02G389200	TraesCS2D02G368400	6.05818	4.56723	10.7471	0.283457	0.213697	0.502847	45.2669	A	A	Charger	0.0886446	0.0947171	Conserved
PC_10	4819	TraesCS2A02G374300	TraesCS2B02G391200	TraesCS2D02G370700	7.15685	2.34668	8.24753	0.403179	0.132199	0.464622	53.0627	B	B	Paragon	0.0703235	0.206499	DFO_b
PC_10	4822	TraesCS2A02G374600	TraesCS2B02G391600	TraesCS2D02G371000	2.89145	1.8966	5.19477	0.289643	0.189986	0.520371	50.8411	B	B	Paragon	0.0332189	0.0826247	Conserved
PC_10	4873	TraesCS2A02G381800	TraesCS2B02G399100	TraesCS2D02G378300	1.759	0.358332	2.1554	0.41168	0.0838648	0.504455	66.291	A	A	Charger	0.276634	0.0418468	DFO_a
PC_10	4960	TraesCS2A02G393700	TraesCS2B02G411700	TraesCS2D02G391600	3.97986	0.949057	2.8231	0.513396	0.122427	0.364177	59.1903	B	B	Paragon	0.056876	0.167079	Conserved
PC_10	4961	TraesCS2A02G393800	TraesCS2B02G411800	TraesCS2D02G391700	59.5161	30.72	100.348	0.312282	0.161188	0.52653	55.0734	B	B	Paragon	0.0182288	0.191069	Conserved
PC_10	4962	TraesCS2A02G393900	TraesCS2B02G411900	TraesCS2D02G391800	34.0651	15.1956	25.4619	0.455887	0.20336	0.340753	37.9282	B	B	Paragon	0.0314743	0.17579	Conserved
PC_10	4975	TraesCS2A02G396000	TraesCS2B02G414300	TraesCS2D02G393700	1.65503	0.889047	4.90066	0.222309	0.11942	0.658271	85.8205	B	B	Paragon	0.0779586	0.185794	Conserved
PC_10	4987	TraesCS2A02G397300	TraesCS2B02G415600	TraesCS2D02G395100	0.964229	0.846183	4.51178	0.152515	0.133843	0.713642	98.8467	B	B	Paragon	0.0585268	0.0475863	Conserved
PC_10	4990	TraesCS2A02G398100	TraesCS2B02G416200	TraesCS2D02G395800	2.41182	2.30202	2.22142	0.347762	0.33193	0.320308	4.13421	B	B	Paragon	0.0108571	0.0514374	Conserved
PC_10	4997	TraesCS2A02G399000	TraesCS2B02G417000	TraesCS2D02G396500	19.5037	2.77324	7.37419	0.657772	0.093529	0.248699	87.4462	B	B	Paragon	0.0341258	0.0496898	Conserved
PC_10	5027	TraesCS2A02G403200	TraesCS2B02G421100	TraesCS2D02G400300	15.167	7.7248	9.5246	0.46788	0.238299	0.293821	35.9346	A	A	Charger	0.0359394	0.104619	Conserved
PC_10	5093	TraesCS2A02G412700	TraesCS2B02G431500	TraesCS2D02G410000	2.3728	2.3673	3.55269	0.286128	0.285465	0.428407	24.7011	A	A	Charger	0.123211	0.0637926	Conserved
PC_10	5101	TraesCS2A02G413700	TraesCS2B02G432500	TraesCS2D02G410900	7.80022	4.37702	15.8289	0.278518	0.156288	0.565194	62.9675	A	A	Charger	0.127281	0.0384784	Conserved
PC_10	5161	TraesCS2A02G423500	TraesCS2B02G442900	TraesCS2D02G421200	12.7223	24.4467	20.3756	0.221086	0.42483	0.354084	31.0336	A,B	A,B	Charger,Paragon	0.0420082	0.27988	DFO_b
PC_10	5175	TraesCS2A02G424900	TraesCS2B02G444700	TraesCS2D02G422900	4.14904	2.19456	4.59224	0.379398	0.200676	0.419925	34.9974	B	A,B	Charger,Paragon	0.0429435	0.196972	Conserved
PC_10	5244	TraesCS2A02G437200	TraesCS2B02G456100	TraesCS2D02G432800	0.935107	93.8408	81.6671	0.00529977	0.531848	0.462853	85.8517	B	B	Paragon	0.365989	0.0333798	DFO_a
PC_10	5261	TraesCS2A02G435000	TraesCS2B02G458100	TraesCS2D02G435000	0.571113	29.1585	10.2333	0.0142911	0.729639	0.25607	109.164	B	B	Paragon	0.0581161	0.25956	DFO_b
PC_10	5278	TraesCS2A02G441600	TraesCS2B02G461800	TraesCS2D02G439300	50.192	48.6564	28.6273	0.393738	0.381691	0.224571	28.315	A	A,B	Charger,Paragon	0.38913	0.0248652	DFO_a
PC_10	5286	TraesCS2A02G442800	TraesCS2B02G463900	TraesCS2D02G441900	2.55912	2.23214	2.73152	0.340183	0.296717	0.3631	10.1152	B	A,B	Charger,HET	0.0261797	0.0755627	Conserved
PC_10	5287	TraesCS2A02G442900	TraesCS2B02G464000	TraesCS2D02G442000	5.54913	0.449487	4.04965	0.552247	0.0447328	0.40302	78.2505	A,D	A,D	Charger,Charger	0.0686013	0.371613	DFO_b
PC_10	5289	TraesCS2A02G443200	TraesCS2B02G464300	TraesCS2D02G442300	4.68035	4.86732	10.3123	0.235668	0.245082	0.51925	48.3232	A	A	Charger	0.131157	0.0504427	Conserved
PC_10	5295	TraesCS2A02G443900	TraesCS2B02G465100	TraesCS2D02G443100	3.19303	8.11151	11.1242	0.142363	0.361656	0.49598	53.5505	A,B	A,B	Charger,HET	0.16406	0.0869917	Conserved
PC_10	5297	TraesCS2A02G444100	TraesCS2B02G465300	TraesCS2D02G443300	1.75075	0.992009	3.15057	0.297073	0.168327	0.534599	55.7426	A,B	A	Charger	0.110925	0.039447	Conserved
PC_10	5329	TraesCS2A02G449800	TraesCS2B02G471600	TraesCS2D02G449300	0.606316	1.03258	0	0.369955	0.630045	0	94.9845	A	A	Charger	0.00835599	0.0494614	Conserved
PC_10	5333	TraesCS2A02G450400	TraesCS2B02G472000	TraesCS2D02G450000	3.12277	1.03761	1.65534	0.536954	0.178415	0.284632	55.2492	A	A,B	Charger,HET	0.127824	0.0120614	Conserved
PC_10	5338	TraesCS2A02G451300	TraesCS2B02G472800	TraesCS2D02G451100	2.62624	0.974473	2.84108	0.407688	0.151274	0.441038	47.5643	B	A,B	Charger,Charger	0.106478	0.0902882	Conserved
PC_10	5377	TraesCS2A02G457600	TraesCS2B02G480000	TraesCS2D02G458300	4.97911	6.01671	8.89998	0.250259	0.302411	0.44733	30.6328	A	A	Charger	0.0532271	0.0197195	Conserved
PC_10	5378	TraesCS2A02G457900	TraesCS2B02G480200	TraesCS2D02G458500	2.51325	3.61372	3.38761	0.264147	0.379809	0.356044	18.3252	A	A	Charger	0.0672659	0.0287717	Conserved
PC_10	5384	TraesCS2A02G459600	TraesCS2B02G481000	TraesCS2D02G459900	7.91906	7.83248	8.79532	0.32261	0.319083	0.358308	6.51002	A	A	Charger	0.0751501	0.0231625	Conserved
PC_10	5412	TraesCS2A02G463500	TraesCS2B02G485500	TraesCS2D02G464700	0.99515	2.63376	1.631	0.189195	0.500723	0.310082	47.1181	B	B	HET	0.0362018	0.0926449	Conserved
PC_10	5419	TraesCS2A02G465400	TraesCS2B02G486900	TraesCS2D02G465800	2.06379	0.808303	0.365535	0.637439	0.249659	0.112902	81.6286	A	A,B	Charger,Charger	0.347709	0.283719	DFB
PC_10	5426	TraesCS2A02G467100	TraesCS2B02G489900	TraesCS2D02G467100	0.453851	5.24436	1.39186	0.0640122	0.739677	0.196311	107.42	A	A	Charger	0.941032	0.027765	DFO_a
PC_10	5431	TraesCS2A02G467700	TraesCS2B02G490700	TraesCS2D02G467700	1.70673	1.94405	0.397661	0.421577	0.480198	0.0982256	61.7124	B	A,B	Charger,Charger	0.594406	0.149103	Uncategorised
PC_10	5437	TraesCS2A02G468700	TraesCS2B02G491600	TraesCS2D02G468800	2.56349	3.27601	0.58131	0.399247	0.510218	0.0905352	65.2401	D	A,B,D	Charger,HET,HET	0.0823027	0.151162	Conserved
PC_10	5490	TraesCS2A02G479400	TraesCS2B02G503600	TraesCS2D02G478500	7.63243	5.19614	0.555093	0.570279	0.388245	0.0414754	80.5934	B	A	Charger	0.325478	0.12916	Uncategorised
PC_10	5506	TraesCS2A02G481700	TraesCS2B02G508000	TraesCS2D02G481900	0.863764	2.81886	0.428663	0.210096	0.68564	0.104265	92.8982	A	A,D	Paragon,Charger	0.478184	0.044369	DFO_a
PC_10	5511	TraesCS2A02G482700	TraesCS2B02G509300	TraesCS2D02G482800	0.533554	1.02995	0.0923213	0.322228	0.622016	0.0557554	84.9881	D	D	Charger	0.385285	0.189279	Uncategorised
PC_10	5533	TraesCS2A02G487900	TraesCS2B02G515500	TraesCS2D02G488200	17.5212	16.6989	2.1553	0.481676	0.459072	0.0592517	71.2892	D	D	Charger	0.252135	0.0575641	DFO_a
PC_10	5551	TraesCS2A02G490200	TraesCS2B02G518500	TraesCS2D02G490600	9.62923	3.27454	3.63111	0.582359	0.198038	0.219603	64.7795	A	A,D	Paragon,Charger	0.285714	0.148801	Uncategorised
PC_10	5561	TraesCS2A02G492200	TraesCS2B02G520300	TraesCS2D02G492400	2.7059	2.95045	0.380714	0.448214	0.488723	0.0630628	70.4808	D	D	Charger	0.383205	0.031849	DFO_a
PC_10	5567	TraesCS2A02G492900	TraesCS2B02G521000	TraesCS2D02G493100	15.8845	13.5393	2.30002	0.500712	0.426787	0.0725012	68.6674	B	B,D	HET,Charger	0.40505	0.0380925	DFO_a
PC_10	5579	TraesCS2A02G495500	TraesCS2B02G523800	TraesCS2D02G495800	5.23746	4.35671	0.326465	0.527936	0.439157	0.0329077	79.1807	D	D	Charger	0.383612	0.0244521	DFO_a
PC_10	5583	TraesCS2A02G495900	TraesCS2B02G524200	TraesCS2D02G496200	1.12977	5.05333	0.587877	0.166854	0.746323	0.086823	107.967	D	D	Charger	0.385365	0.0536278	DFO_a
PC_10	5599	TraesCS2A02G498600	TraesCS2B02G526700	TraesCS2D02G498900	9.983	13.2611	0.72606	0.416476	0.553234	0.0302902	81.3614	D	D	Charger	0.482919	0.080197	DFO_a
PC_10	5600	TraesCS2A02G498700	TraesCS2B02G526800	TraesCS2D02G499000	23.9263	20.0158	9.64835	0.446466	0.373496	0.180039	41.3038	D	D	Charger	0.314855	0.0871967	DFO_a
PC_10	5621	TraesCS2A02G501500	TraesCS2B02G529600	TraesCS2D02G502000	1.5763	1.0435	0.0611228	0.587969	0.389231	0.0227992	86.0105	D	D	Charger	0.390963	0.0636527	DFO_a
PC_10	5627	TraesCS2A02G502200	TraesCS2B02G530300	TraesCS2D02G502700	3.69968	8.41395	0.347526	0.296897	0.675214	0.0278887	97.5592	D	D	Charger	0.661521	0.0911488	DFO_a
PC_10	5632	TraesCS2A02G503200	TraesCS2B02G531200	TraesCS2D02G504000	16.3602	20.6854	5.38986	0.385532	0.487455	0.127013	55.7411	D	D	Charger	0.305716	0.0107604	DFO_a
PC_10	5646	TraesCS2A02G505800	TraesCS2B02G534200	TraesCS2D02G506600	47.3082	50.1472	17.3599	0.412037	0.436764	0.151199	47.4651	D	A,D	Paragon,Charger	0.156902	0.0422618	Conserved
PC_10	5651	TraesCS2A02G506400	TraesCS2B02G534700	TraesCS2D02G507100	14.2735	9.74	5.04459	0.491206	0.335191	0.173604	47.6427	D	D	Charger	0.39023	0.0414835	DFO_a
PC_10	5652	TraesCS2A02G506500	TraesCS2B02G534800	TraesCS2D02G507200	13.8219	3.87961	5.58393	0.593586	0.166611	0.239804	68.501	D	A,D	HET,Charger	0.509543	0.102878	Uncategorised
PC_10	5658	TraesCS2A02G507900	TraesCS2B02G536000	TraesCS2D02G508600	3.06909	3.20663	0.844973	0.43101	0.450326	0.118664	55.8478	D	D	Charger	0.335802	0.0709514	DFO_a
PC_10	5662	TraesCS2A02G511000	TraesCS2B02G539100	TraesCS2D02G512400	64.5656	10.6027	1.6822	0.840146	0.137965	0.0218893	132.82	B	B	Charger	0.253764	0.0487159	DFO_a
PC_10	5665	TraesCS2A02G511900	TraesCS2B02G539900	TraesCS2D02G513500	3.57077	3.39255	0.656019	0.468646	0.445255	0.0860992	64.3291	D	D	Charger	0.138359	0.0314247	Conserved
PC_10	5672	TraesCS2A02G513900	TraesCS2B02G542000	TraesCS2D02G515500	1.8406	7.49019	0.40077	0.189137	0.769681	0.0411825	115.518	D	D	Charger	0.0444465	0.0177124	Conserved
PC_10	5693	TraesCS2A02G518400	TraesCS2B02G546800	TraesCS2D02G519800	0.742847	1.70849	0.66976	0.238008	0.547401	0.214591	55.7272	D	D	Charger	0.275209	0.118718	Uncategorised
PC_10	5705	TraesCS2A02G520400	TraesCS2B02G549600	TraesCS2D02G521600	21.9384	19.4983	1.28053	0.513572	0.456451	0.0299769	79.2787	D	B,D	HET,Charger	0.255016	0.0139889	DFO_a
PC_10	5713	TraesCS2A02G521600	TraesCS2B02G551100	TraesCS2D02G523400	6.72154	1.06643	0.30735	0.8303	0.131734	0.0379663	129.88	A	A,B	Paragon,HET	0.639543	0.0392416	DFO_a
PC_10	5726	TraesCS2A02G523600	TraesCS2B02G553500	TraesCS2D02G525700	58.8801	29.0565	32.6701	0.488199	0.240919	0.270881	40.4856	A	A	Paragon	0.213589	0.185853	Uncategorised
PC_10	5727	TraesCS2A02G523700	TraesCS2B02G553600	TraesCS2D02G525900	3.91257	79.6455	39.1047	0.031897	0.649305	0.318798	92.6881	B	B	HET	0.0989585	0.13492	Conserved
PC_10	5748	TraesCS2A02G526700	TraesCS2B02G557000	TraesCS2D02G529400	3.00176	3.59389	3.54077	0.296136	0.354552	0.349312	9.69595	A,B	A,B	HET,HET	0.0168382	0.0210373	Conserved
PC_10	5760	TraesCS2A02G528900	TraesCS2B02G559300	TraesCS2D02G531800	13.7654	9.88608	12.3684	0.382162	0.274462	0.343376	16.3643	A,B,D	D	Charger	0.053949	0.105001	Conserved
PC_10	5762	TraesCS2A02G530800	TraesCS2B02G560200	TraesCS2D02G532700	10.188	7.30912	13.7436	0.326112	0.233961	0.439927	30.9517	B	A,B,D	HET,HET,Charger	0.0701148	0.0483677	Conserved
PC_10	5767	TraesCS2A02G532800	TraesCS2B02G562300	TraesCS2D02G534600	8.91912	6.76759	5.82259	0.414663	0.314636	0.270701	22.134	D	A,D	HET,Charger	0.0335329	0.0885632	Conserved
PC_10	5791	TraesCS2A02G539700	TraesCS2B02G570000	TraesCS2D02G541300	7.39785	3.76959	10.7122	0.338116	0.172287	0.489597	47.6126	A	A	Charger	0.17546	0.0226617	Conserved
PC_10	5800	TraesCS2A02G541500	TraesCS2B02G571800	TraesCS2D02G542700	4.97506	3.82759	7.9632	0.296738	0.228297	0.474966	38.2024	A	A	Charger	0.216573	0.033252	DFO_a
PC_10	5806	TraesCS2A02G543000	TraesCS2B02G572800	TraesCS2D02G544200	8.12989	4.55741	12.2184	0.326427	0.182987	0.490586	46.1747	D	D	Charger	0.265843	0.092184	DFO_a
PC_10	5849	TraesCS2A02G551900	TraesCS2B02G583200	TraesCS2D02G552900	0.128566	0.207678	4.43178	0.0269642	0.0435564	0.929479	154.903	A	A	Charger	0.4359	0.0160024	DFO_a
PC_10	5871	TraesCS2A02G555300	TraesCS2B02G588600	TraesCS2D02G559200	42.5953	44.9709	37.4953	0.340595	0.35959	0.299815	9.16262	A	A	Charger	0.304058	0.0572114	DFO_a
PC_10	5886	TraesCS2A02G592500	TraesCS2B02G591700	TraesCS2D02G562000	1.0834	0.876723	1.14909	0.348447	0.281976	0.369577	13.7144	A	A	Charger	0.357112	0.0787395	DFO_a
PC_10	5888	TraesCS2A02G591700	TraesCS2B02G592000	TraesCS2D02G562500	6.5914	4.33838	6.43219	0.379646	0.249878	0.370476	21.7258	B	A,B	Charger,Charger	0.404566	0.0127914	DFO_a
PC_10	5918	TraesCS2A02G559300	TraesCS2B02G620900	TraesCS2D02G571200	2.94663	1.057	4.23092	0.357837	0.128361	0.513801	58.1654	B	B	Charger	0.128731	0.0333666	Conserved
PC_10	5926	TraesCS2A02G563100	TraesCS2B02G623400	TraesCS2D02G572300	109.658	86.244	223.409	0.26152	0.20568	0.5328	52.4955	A	A	Charger	0.253191	0.0545953	DFO_a
PC_10	5994	TraesCS2A02G536200	TraesCS7B02G265700	TraesCS2D02G596600	1.33225	0.286251	7.83612	0.14091	0.0302763	0.828814	129.795	A	A	Paragon	0.519789	0.205241	DFB
PC_10	6009	TraesCS2A02G587100	TraesCS2B02G596300	TraesCS2D02G599500	0.984881	2.4509	2.36437	0.169803	0.422558	0.407639	42.5454	B	B	Charger	0.191897	0.109109	Conserved
PC_10	6013	TraesCS2A02G586100	TraesCS2B02G596900	TraesCS2D02G600500	6.11342	5.91191	9.03311	0.290307	0.280738	0.428954	24.8845	B	B	Charger	0.229574	0.0195736	DFO_a
PC_10	6030	TraesCS3A02G007600	TraesCS3B02G006300	TraesCS3D02G003100	3.3759	12.7959	0.856604	0.198251	0.751445	0.0503044	110.872	A	A	Charger	0.171283	0.0515161	Conserved
PC_10	6034	TraesCS3A02G003800	TraesCS3B02G008700	TraesCS3D02G005500	15.7922	8.66981	4.89038	0.53802	0.29537	0.16661	56.578	A	A	Charger	0.121826	0.0519164	Conserved
PC_10	6060	TraesCS3A02G028400	TraesCS3B02G018600	TraesCS3D02G017500	14.6309	2.54802	8.58759	0.567826	0.0988889	0.333285	70.3405	A	A	Paragon	0.0820122	0.156179	Conserved
PC_10	6070	TraesCS3A02G026600	TraesCS3B02G017200	TraesCS3D02G018900	1.64629	3.28838	3.23834	0.20143	0.402347	0.396224	34.2819	A	A	Paragon	0.205276	0.109017	Uncategorised
PC_10	6077	TraesCS3A02G025700	TraesCS3B02G019300	TraesCS3D02G020000	2.51375	3.0802	11.6348	0.145904	0.178783	0.675313	88.9856	A	A	Paragon	0.380251	0.401211	DFB
PC_10	6082	TraesCS3A02G024900	TraesCS3B02G019900	TraesCS3D02G021200	10.8671	20.8016	39.6412	0.152393	0.291707	0.555901	61.4848	A	A	Paragon	0.0899115	0.31413	DFO_b
PC_10	6085	TraesCS3A02G024300	TraesCS3B02G020500	TraesCS3D02G022000	29.3173	5.53682	44.6685	0.368667	0.0696257	0.561708	74.381	A	A	Paragon	0.296381	0.251369	DFB
PC_10	6091	TraesCS3A02G023200	TraesCS3B02G021600	TraesCS3D02G022900	1.66177	7.35425	1.93865	0.151695	0.671335	0.17697	87.8972	A	A	Paragon	0.0424037	0.113473	Conserved
PC_10	6101	TraesCS3A02G022200	TraesCS3B02G023700	TraesCS3D02G024500	4.86428	2.40303	10.0057	0.281612	0.139121	0.579267	67.3755	B	B	Charger	0.220345	0.0507379	DFO_a
PC_10	6128	TraesCS3A02G047200	TraesCS3B02G035600	TraesCS3D02G032700	22.4531	14.4504	11.5984	0.462932	0.297936	0.239132	34.8069	A	A,B	Paragon,Charger	0.0311307	0.0890681	Conserved
PC_10	6153	TraesCS3A02G042900	TraesCS3B02G040600	TraesCS3D02G037800	2.18326	3.027	2.90435	0.269053	0.373031	0.357916	16.8537	B	B	Charger	0.164389	0.00838158	Conserved
PC_10	6180	TraesCS3A02G036600	TraesCS3B02G047300	TraesCS3D02G043500	29.5566	30.3043	55.7506	0.255655	0.262122	0.482223	38.695	A	A	Paragon	0.0630182	0.107203	Conserved
PC_10	6189	TraesCS3A02G034300	TraesCS3B02G049100	TraesCS3D02G045200	0.184684	12.09	6.83705	0.00966337	0.632596	0.357741	93.6548	A	A,D	Paragon,Charger	0.0927571	0.119946	Conserved
PC_10	6224	TraesCS3A02G058100	TraesCS3B02G070600	TraesCS3D02G058300	2.8374	1.36633	2.06795	0.452414	0.217857	0.329728	35.196	A	D	Charger	0.210615	0.0353272	DFO_a
PC_10	6241	TraesCS3A02G064500	TraesCS3B02G077100	TraesCS3D02G064900	3.08783	0.944342	5.27848	0.331645	0.101426	0.566929	69.8269	B	B	Paragon	0.0419324	0.243298	DFO_b
PC_10	6242	TraesCS3A02G065100	TraesCS3B02G078600	TraesCS3D02G065800	1.15676	1.02655	0	0.529821	0.470179	0	87.0634	B	B	Paragon	0.489039	0.0841103	DFO_a
PC_10	6259	TraesCS3A02G069900	TraesCS3B02G083400	TraesCS3D02G068900	2.32663	2.15789	2.76541	0.320917	0.297643	0.38144	12.9768	A	A,B	Charger,Paragon	0.175393	0.0324339	Conserved
PC_10	6270	TraesCS3A02G074000	TraesCS3B02G088300	TraesCS3D02G073700	1.8019	3.24104	3.67182	0.206764	0.371902	0.421333	33.7092	A	A	Charger	0.0973644	0.044858	Conserved
PC_10	6304	TraesCS3A02G079400	TraesCS3B02G094700	TraesCS3D02G079800	5.58097	2.49168	9.42107	0.319027	0.142433	0.53854	59.5322	B	B	Paragon	0.0202003	0.168039	Conserved
PC_10	6316	TraesCS3A02G082100	TraesCS3B02G097200	TraesCS3D02G082300	17.8553	11.0235	14.3951	0.412611	0.254738	0.332651	23.6816	B	B	Paragon	0.0136718	0.0956879	Conserved
PC_10	6326	TraesCS3A02G082700	TraesCS3B02G097800	TraesCS3D02G083400	30.2717	29.1147	51.5898	0.272776	0.262351	0.464873	34.2107	B	B	Paragon	0.0261067	0.112598	Conserved
PC_10	6329	TraesCS3A02G083800	TraesCS3B02G098800	TraesCS3D02G083800	2.27251	4.16235	5.49208	0.190536	0.348988	0.460477	40.6948	B	B	Paragon	0.147051	0.108563	Conserved
PC_10	6349	TraesCS3A02G087100	TraesCS3B02G102500	TraesCS3D02G087300	45.7994	47.4938	92.3972	0.246644	0.255769	0.497588	42.6965	A,B	A,B	Charger,Paragon	0.0388097	0.0978059	Conserved
PC_10	6350	TraesCS3A02G087400	TraesCS3B02G102800	TraesCS3D02G087500	10.3105	1.24402	4.17987	0.655285	0.0790637	0.265651	88.2037	A	A	Charger	0.145361	0.0364912	Conserved
PC_10	6355	TraesCS3A02G088900	TraesCS3B02G104200	TraesCS3D02G089000	2.79316	4.7874	5.19154	0.218692	0.374833	0.406475	30.1604	B	A,B	Charger,Paragon	0.0771695	0.0779561	Conserved
PC_10	6376	TraesCS3A02G092900	TraesCS3B02G108100	TraesCS3D02G093200	6.13158	3.52366	5.91677	0.393757	0.226281	0.379962	27.8898	B	A,B	Charger,Paragon	0.00779114	0.0387212	Conserved
PC_10	6378	TraesCS3A02G093100	TraesCS3B02G108400	TraesCS3D02G093400	2.03579	2.34258	1.11024	0.370912	0.426807	0.20228	35.0656	B	A,B	Charger,Paragon	0.0538492	0.0800309	Conserved
PC_10	6426	TraesCS3A02G100000	TraesCS3B02G116700	TraesCS3D02G100600	19.7904	20.6368	11.2987	0.382601	0.398965	0.218435	29.9523	B	B	Paragon	0.061134	0.0241776	Conserved
PC_10	6429	TraesCS3A02G100300	TraesCS3B02G117300	TraesCS3D02G101100	4.6817	2.94505	5.60528	0.353816	0.222569	0.423615	30.6227	B	B	Paragon	0.0132839	0.118457	Conserved
PC_10	6454	TraesCS3A02G105000	TraesCS3B02G123500	TraesCS3D02G107200	2.93979	0.801795	2.7576	0.452332	0.123369	0.424299	54.7123	B	B	Paragon	0.0326722	0.279928	DFO_b
PC_10	6603	TraesCS3A02G129600	TraesCS3B02G148700	TraesCS3D02G130500	1.62912	0.671852	5.64144	0.205116	0.0845904	0.710293	99.5917	B	B	Paragon	0.122917	0.11257	Conserved
PC_10	6606	TraesCS3A02G130000	TraesCS3B02G149100	TraesCS3D02G130900	37.3273	19.4838	59.915	0.319785	0.166919	0.513296	52.0757	B	B	Paragon	0.138441	0.190497	Conserved
PC_10	6607	TraesCS3A02G130100	TraesCS3B02G149200	TraesCS3D02G131000	19.6197	51.7052	43.5125	0.170848	0.450247	0.378905	43.5502	B	B	Paragon	0.0534175	0.0444376	Conserved
PC_10	6608	TraesCS3A02G130200	TraesCS3B02G149300	TraesCS3D02G131100	7.05646	13.1789	8.51434	0.245445	0.458401	0.296154	33.372	B	B	Paragon	0.0344634	0.132976	Conserved
PC_10	6610	TraesCS3A02G130500	TraesCS3B02G149600	TraesCS3D02G131300	3.4819	0.743699	5.62831	0.353352	0.0754724	0.571175	74.5371	B	B	Paragon	0.0854036	0.327888	DFO_b
PC_10	6655	TraesCS3A02G314400	TraesCS3B02G157400	TraesCS3D02G140100	2.02516	8.56848	1.87733	0.16239	0.687074	0.150536	91.9218	A	A	Charger	0.0995081	0.209532	DFO_b
PC_10	6795	TraesCS3A02G153100	TraesCS3B02G179800	TraesCS3D02G160500	8.12299	7.81914	9.81162	0.31541	0.303612	0.380978	12.5044	A	A	Charger	0.114943	0.0101331	Conserved
PC_10	6836	TraesCS3A02G158600	TraesCS3B02G185400	TraesCS3D02G166300	3.86749	3.01319	2.66228	0.405271	0.31575	0.278978	19.487	A	A	Charger	0.048511	0.0385579	Conserved
PC_10	6842	TraesCS3A02G159600	TraesCS3B02G190300	TraesCS3D02G166900	10.885	11.8166	11.118	0.321855	0.3494	0.328745	4.30028	B	B	Paragon	0.0548563	0.122099	Conserved
PC_10	6989	TraesCS3A02G183100	TraesCS3B02G213000	TraesCS3D02G187400	3.16545	0.597869	8.4399	0.259395	0.0489928	0.691613	98.2885	A	A	Charger	0.348936	0.0727312	DFO_a
PC_10	7056	TraesCS3A02G193200	TraesCS3B02G221400	TraesCS3D02G195600	3.30753	0.869148	2.9804	0.462134	0.121439	0.416427	55.4771	B	B	Paragon	0.0834295	0.0886969	Conserved
PC_10	7065	TraesCS3A02G198700	TraesCS3B02G228000	TraesCS3D02G196800	2.73503	1.34719	3.68015	0.352345	0.173554	0.474101	45.3517	B	B	Paragon	0.0143189	0.114957	Conserved
PC_10	7097	TraesCS3A02G200800	TraesCS3B02G378000	TraesCS3D02G203100	5.26432	4.40479	5.03956	0.357906	0.299469	0.342625	9.09187	B	B	Charger	0.0851741	0.0361632	Conserved
PC_10	7219	TraesCS3A02G216400	TraesCS3B02G246700	TraesCS3D02G218400	1.33136	0.866818	1.19039	0.392897	0.255807	0.351296	21.0864	B	B	Paragon	0.0486283	0.0763787	Conserved
PC_10	7235	TraesCS3A02G232700	TraesCS3B02G262000	TraesCS3D02G220400	10.6144	5.06003	3.96131	0.540566	0.257694	0.201739	54.491	A	A	Charger	0.127027	0.0829088	Conserved
PC_10	7253	TraesCS3A02G230600	TraesCS3B02G259900	TraesCS3D02G222700	10.7583	6.39659	10.8094	0.384716	0.228741	0.386543	27.1753	A,B	A,B	Charger,Charger	0.0929446	0.0238045	Conserved
PC_10	7254	TraesCS3A02G230500	TraesCS3B02G259800	TraesCS3D02G222800	4.4441	2.26711	2.14265	0.501939	0.256059	0.242002	43.8557	A	A	Charger	0.101019	0.0603211	Conserved
PC_10	7402	TraesCS3A02G241600	TraesCS3B02G269800	TraesCS3D02G241800	2.92376	5.37081	3.09373	0.256733	0.471608	0.271659	35.9944	B	B	Charger	0.117781	0.0425428	Conserved
PC_10	7405	TraesCS3A02G242100	TraesCS3B02G270200	TraesCS3D02G242200	19.6118	19.7865	20.7443	0.326088	0.328992	0.344919	3.04142	B	A,B	Charger,Charger	0.0527805	0.0488974	Conserved
PC_10	7421	TraesCS3A02G247300	TraesCS3B02G272000	TraesCS3D02G244100	2.14781	5.51651	0.294236	0.269874	0.693155	0.0369711	99.7989	B	B	Charger	0.0920676	0.101731	Conserved
PC_10	7424	TraesCS3A02G246900	TraesCS3B02G272400	TraesCS3D02G244600	6.99792	9.49591	7.66521	0.289661	0.393058	0.317281	16.0606	B	B	Charger	0.0448617	0.0370841	Conserved
PC_10	7481	TraesCS3A02G251100	TraesCS3B02G280600	TraesCS3D02G251500	5.52331	11.4409	4.19785	0.261	0.540633	0.198366	54.6714	B	B	Charger	0.173241	0.109944	Conserved
PC_10	7485	TraesCS3A02G251500	TraesCS3B02G281000	TraesCS3D02G251900	9.31711	14.9144	9.17639	0.27889	0.446433	0.274678	29.3909	B	B	Charger	0.123225	0.0671736	Conserved
PC_10	7489	TraesCS3A02G251900	TraesCS3B02G281400	TraesCS3D02G252300	5.14835	2.88414	5.03011	0.394129	0.220794	0.385077	29.2701	B	A,B	Charger,Charger	0.0508119	0.0461768	Conserved
PC_10	7509	TraesCS3A02G254300	TraesCS3B02G286300	TraesCS3D02G255200	28.7066	60.1848	46.2089	0.212483	0.445483	0.342034	35.0229	B	B	Charger	0.0628146	0.0262495	Conserved
PC_10	7524	TraesCS3A02G256400	TraesCS3B02G289600	TraesCS3D02G256700	36.8925	45.7341	35.0598	0.313481	0.38861	0.297909	14.55	B	A,B	HET,Charger	0.0617388	0.04058	Conserved
PC_10	7527	TraesCS3A02G257000	TraesCS3B02G290000	TraesCS3D02G257100	7.30416	1.10393	12.8396	0.343762	0.0519551	0.604283	82.8935	A,B	A,B	HET,Charger	0.21004	0.121376	Uncategorised
PC_10	7559	TraesCS3A02G261300	TraesCS3B02G294400	TraesCS3D02G261400	7.39706	3.27703	6.59744	0.42828	0.189736	0.381984	37.9485	B	A,B	Charger,Charger	0.0245164	0.0105545	Conserved
PC_10	7567	TraesCS3A02G262700	TraesCS3B02G296100	TraesCS3D02G262600	25.6652	8.05213	8.74752	0.604387	0.189619	0.205994	70.4647	A	A	HET	0.0424813	0.0094417	Conserved
PC_10	7573	TraesCS3A02G263500	TraesCS3B02G296700	TraesCS3D02G263400	4.21619	2.29203	3.63573	0.415636	0.22595	0.358414	29.1894	B	B	Charger	0.0983985	0.060638	Conserved
PC_10	7579	TraesCS3A02G264100	TraesCS3B02G297500	TraesCS3D02G264200	2.6582	1.31612	0.970822	0.537537	0.266145	0.196318	54.0778	A,B	B	Charger	0.340626	0.109738	Uncategorised
PC_10	7585	TraesCS3A02G264800	TraesCS3B02G298100	TraesCS3D02G265000	0.869302	0.135133	0.86184	0.465795	0.072408	0.461797	67.793	D	B,D	Charger,Paragon	0.197794	0.152617	Conserved
PC_10	7594	TraesCS3A02G266200	TraesCS3B02G299500	TraesCS3D02G266300	6.44755	9.0538	7.97049	0.274693	0.38573	0.339577	16.7344	B	B	Charger	0.0371874	0.0130928	Conserved
PC_10	7710	TraesCS3A02G280500	TraesCS3B02G314200	TraesCS3D02G280300	1.81206	2.51681	1.87407	0.292129	0.405744	0.302127	18.8726	B	B	Charger	0.2964	0.0348486	DFO_a
PC_10	7764	TraesCS3A02G286800	TraesCS3B02G321000	TraesCS3D02G286500	8.89247	8.85684	16.5895	0.258963	0.257925	0.483112	38.9139	B	B	Charger	0.1732	0.0253592	Conserved
PC_10	7765	TraesCS3A02G287100	TraesCS3B02G321200	TraesCS3D02G286700	9.43541	3.253	6.01154	0.504569	0.173958	0.321474	49.6873	B	B	Charger	0.150463	0.0621084	Conserved
PC_10	7772	TraesCS3A02G288200	TraesCS3B02G322800	TraesCS3D02G288000	12.5199	10.0233	15.6074	0.32817	0.262729	0.409101	21.9966	B	A,B	HET,Charger	0.0856179	0.0327559	Conserved
PC_10	7777	TraesCS3A02G288800	TraesCS3B02G323500	TraesCS3D02G288600	0.498867	1.92657	10.1928	0.0395355	0.152682	0.807783	124.428	B	B,D	Charger,Charger	0.0778851	0.0152235	Conserved
PC_10	7798	TraesCS3A02G291700	TraesCS3B02G326300	TraesCS3D02G291400	35.2578	39.0302	64.237	0.254523	0.281756	0.463722	34.1213	A	A	HET	0.0486086	0.081531	Conserved
PC_10	7802	TraesCS3A02G292200	TraesCS3B02G326800	TraesCS3D02G291900	5.60253	9.37911	25.2054	0.139411	0.233387	0.627202	77.6398	A	A	HET	0.129963	0.0736537	Conserved
PC_10	7816	TraesCS3A02G293900	TraesCS3B02G328600	TraesCS3D02G293700	5.96869	18.852	15.7186	0.147232	0.46503	0.387738	49.7211	A	A,B	HET,Charger	0.101539	0.0781341	Conserved
PC_10	7845	TraesCS3A02G304600	TraesCS3B02G331900	TraesCS3D02G297300	4.58487	5.85725	5.21532	0.292824	0.374087	0.333089	12.1897	B	A,B	HET,Charger	0.194881	0.0401024	Conserved
PC_10	7882	TraesCS3A02G299900	TraesCS3B02G336700	TraesCS3D02G302000	3.41846	6.12242	6.33155	0.215371	0.385727	0.398902	30.7112	A	A,B	HET,Charger	0.0974186	0.0570103	Conserved
PC_10	7885	TraesCS3A02G299200	TraesCS3B02G337300	TraesCS3D02G302500	5.31539	4.93869	6.78216	0.312005	0.289893	0.398102	17.1512	B	A,B	HET,Charger	0.0509798	0.0299307	Conserved
PC_10	7886	TraesCS3A02G299000	TraesCS3B02G337500	TraesCS3D02G302700	12.0816	8.584	16.9706	0.32101	0.228078	0.450912	33.578	B	B	Charger	0.153414	0.111432	Conserved
PC_10	7895	TraesCS3A02G297700	TraesCS3B02G339000	TraesCS3D02G304600	2.45308	2.89351	2.56182	0.310186	0.365878	0.323937	8.70321	B	A,B	HET,Charger	0.220845	0.0742593	DFO_a
PC_10	7897	TraesCS3A02G297500	TraesCS3B02G339200	TraesCS3D02G304800	5.72095	5.87434	11.101	0.252066	0.258824	0.48911	40.4847	B	B	Charger	0.0448887	0.0463221	Conserved
PC_10	7916	TraesCS3A02G323100	TraesCS3B02G342600	TraesCS3D02G308400	10.8424	7.19952	11.3489	0.368903	0.244958	0.386138	23.1056	B	B	Charger	0.0587864	0.0252964	Conserved
PC_10	7950	TraesCS3A02G317800	TraesCS3B02G348100	TraesCS3D02G313500	10.1664	1.76243	5.76011	0.574732	0.0996347	0.325634	71.2926	B	A,B	HET,Charger	0.097338	0.0605932	Conserved
PC_10	7978	TraesCS3A02G323800	TraesCS3B02G353000	TraesCS3D02G317400	23.201	5.77909	16.077	0.514924	0.128261	0.356814	58.3194	A,B	B	Charger	0.00575895	0.138655	Conserved
PC_10	7983	TraesCS3A02G324800	TraesCS3B02G353800	TraesCS3D02G318100	2.83469	5.5626	7.08521	0.18309	0.359283	0.457627	41.7288	A	A	HET	0.121716	0.0602692	Conserved
PC_10	7984	TraesCS3A02G324900	TraesCS3B02G353900	TraesCS3D02G318200	6.21849	8.65729	1.79167	0.373092	0.519413	0.107495	62.6452	A	A,B	HET,Charger	0.276083	0.056387	DFO_a
PC_10	7987	TraesCS3A02G325500	TraesCS3B02G354300	TraesCS3D02G318800	1.31716	0.236728	0.072516	0.809861	0.145553	0.0445867	124.728	B	A,B	HET,Charger	0.0894195	0.20458	DFO_b
PC_10	8000	TraesCS3A02G327700	TraesCS3B02G357200	TraesCS3D02G321200	3.22308	8.84913	2.89207	0.215385	0.59135	0.193265	67.1169	A,B	A,B	Charger,Charger	0.140168	0.294735	Uncategorised
PC_10	8012	TraesCS3A02G329300	TraesCS3B02G359500	TraesCS3D02G322800	8.2461	17.1856	19.5916	0.183152	0.381704	0.435143	39.8331	A	A,D	HET,Charger	0.0373342	0.0633311	Conserved
PC_10	8023	TraesCS3A02G331000	TraesCS3B02G361100	TraesCS3D02G324400	6.01208	9.61949	8.97493	0.244329	0.390933	0.364738	23.4555	A	A	HET	0.0379659	0.0509117	Conserved
PC_10	8111	TraesCS3A02G342600	TraesCS3B02G374600	TraesCS3D02G336400	1.84577	0.631393	1.75874	0.435745	0.149057	0.415198	47.9754	B	B	Charger	0.0880058	0.0447142	Conserved
PC_10	8113	TraesCS3A02G342900	TraesCS3B02G375100	TraesCS3D02G336900	6.07486	0.384738	1.37245	0.775642	0.0491236	0.175235	116.462	D	B,D	Charger,Charger	0.375525	0.150141	Uncategorised
PC_10	8143	TraesCS3A02G347500	TraesCS3B02G379200	TraesCS3D02G341100	16.3307	11.7037	12.8174	0.399755	0.286492	0.313754	17.7346	B	B	Charger	0.260492	0.0854218	DFO_a
PC_10	8165	TraesCS3A02G349800	TraesCS3B02G382400	TraesCS3D02G343800	64.6245	64.5253	107.159	0.273475	0.273055	0.45347	31.2126	B	B	Charger	0.115955	0.012001	Conserved
PC_10	8182	TraesCS3A02G351700	TraesCS3B02G384400	TraesCS3D02G345900	25.1369	19.7637	17.6031	0.402166	0.3162	0.281633	18.6199	B	B	Charger	0.10683	0.0292832	Conserved
PC_10	8183	TraesCS3A02G351800	TraesCS3B02G384500	TraesCS3D02G346000	92.6654	21.4167	41.6576	0.595002	0.137516	0.267482	70.7234	B	B	Charger	0.185322	0.122877	Conserved
PC_10	8192	TraesCS3A02G352900	TraesCS3B02G385600	TraesCS3D02G347000	3.06261	4.68818	3.8864	0.263174	0.402862	0.333964	20.9538	B	B	Charger	0.0262617	0.044639	Conserved
PC_10	8228	TraesCS4A02G430800	TraesCS3B02G381800	TraesCS3D02G351800	0	4.05694	0	0	1	0	173.205	B	B	Charger	0.000264521	0	Conserved
PC_10	8250	TraesCS3A02G361400	TraesCS3B02G393700	TraesCS3D02G355100	1.83086	0.936052	1.39168	0.44026	0.225089	0.334651	32.2776	B	B	Charger	0.0682924	0.124448	Conserved
PC_10	8284	TraesCS3A02G365900	TraesCS3B02G397700	TraesCS3D02G359000	1.31242	0.782977	1.31589	0.384729	0.229525	0.385746	26.9706	B	B	Charger	0.21006	0.0279977	DFO_a
PC_10	8333	TraesCS3A02G372400	TraesCS3B02G404800	TraesCS3D02G365200	1.72274	1.07482	1.55124	0.396141	0.247154	0.356705	23.1583	A	A	HET	0.0103997	0.0715847	Conserved
PC_10	8345	TraesCS3A02G375100	TraesCS3B02G407300	TraesCS3D02G367600	15.4891	21.411	11.8297	0.317856	0.439383	0.242761	29.766	A	A	Charger	0.119554	0.109701	Conserved
PC_10	8346	TraesCS3A02G375200	TraesCS3B02G407400	TraesCS3D02G367700	7.24356	9.55576	9.59088	0.274479	0.362095	0.363426	15.2921	A	A	HET	0.0570163	0.111904	Conserved
PC_10	8367	TraesCS3A02G377300	TraesCS3B02G410000	TraesCS3D02G370400	13.1875	29.4382	21.9109	0.204341	0.456148	0.339511	37.805	A	A	HET	0.11407	0.0693871	Conserved
PC_10	8368	TraesCS3A02G377500	TraesCS3B02G410300	TraesCS3D02G370600	13.6829	0.0127244	25.297	0.35091	0.000326327	0.648763	97.3727	A	A	HET	0.421867	0.0871576	DFO_a
PC_10	8454	TraesCS3A02G390700	TraesCS3B02G422500	TraesCS3D02G383300	2.06627	4.01685	5.84728	0.173194	0.33669	0.490116	47.5463	A	A	HET	0.0106475	0.0247809	Conserved
PC_10	8455	TraesCS3A02G390800	TraesCS3B02G422600	TraesCS3D02G383400	1.88831	2.90872	4.2936	0.20772	0.319969	0.472311	39.8401	A	B	Charger	0.0267115	0.0579967	Conserved
PC_10	8509	TraesCS3A02G398300	TraesCS3B02G430300	TraesCS3D02G392300	38.5172	18.2923	37.343	0.409093	0.194284	0.396623	36.1745	B	B	Charger	0.0319106	0.0351405	Conserved
PC_10	8549	TraesCS3A02G403800	TraesCS3B02G437300	TraesCS3D02G399000	9.74513	16.9467	10.0573	0.26518	0.461146	0.273675	33.2311	A	A	HET	0.0315084	0.036483	Conserved
PC_10	8552	TraesCS3A02G404100	TraesCS3B02G437600	TraesCS3D02G399300	1.39451	3.84461	4.78261	0.139149	0.383627	0.477224	52.3677	A	A	HET	0.103808	0.0607752	Conserved
PC_10	8553	TraesCS3A02G404200	TraesCS3B02G437700	TraesCS3D02G399400	4.99202	9.54937	7.24574	0.229127	0.438303	0.33257	31.3771	A	A	HET	0.0441159	0.0860774	Conserved
PC_10	8554	TraesCS3A02G404300	TraesCS3B02G437800	TraesCS3D02G399500	1.91329	3.82847	5.19199	0.17499	0.350151	0.474859	45.1921	A	A	HET	0.0286052	0.0633631	Conserved
PC_10	8572	TraesCS3A02G407200	TraesCS3B02G441000	TraesCS3D02G402500	77.8182	29.6609	66.2764	0.44786	0.170705	0.381435	43.4111	A	A	HET	0.0156282	0.109259	Conserved
PC_10	8604	TraesCS3A02G414000	TraesCS3B02G448800	TraesCS3D02G408500	7.06983	8.83692	9.4155	0.279195	0.348978	0.371827	14.4772	B	B	Charger	0.053482	0.0268047	Conserved
PC_10	8622	TraesCS3A02G416800	TraesCS3B02G451800	TraesCS3D02G412300	742.559	1003.17	695.633	0.304158	0.410906	0.284936	20.3592	A	A	HET	0.133211	0.0512039	Conserved
PC_10	8631	TraesCS3A02G417900	TraesCS3B02G453100	TraesCS3D02G413400	2.79821	1.72731	1.13987	0.493913	0.304888	0.201198	44.5249	A	A	HET	0.183224	0.0623328	Conserved
PC_10	8634	TraesCS3A02G418300	TraesCS3B02G453500	TraesCS3D02G413800	37.5219	50.6237	70.7693	0.236113	0.318559	0.445328	31.6162	A	A	HET	0.0281327	0.0232993	Conserved
PC_10	8635	TraesCS3A02G418400	TraesCS3B02G453600	TraesCS3D02G413900	185.709	137.39	143.556	0.397959	0.294415	0.307627	16.9067	A	A	HET	0.137701	0.0682932	Conserved
PC_10	8637	TraesCS3A02G418600	TraesCS3B02G453800	TraesCS3D02G414200	10.7318	29.4417	4.11614	0.24231	0.664754	0.0929369	88.9729	A	A	HET	0.0871127	0.0609727	Conserved
PC_10	8641	TraesCS3A02G419000	TraesCS3B02G454300	TraesCS3D02G414600	15.1039	8.84866	9.38426	0.453069	0.265432	0.281499	31.2015	B	B	Charger	0.029371	0.045014	Conserved
PC_10	8655	TraesCS3A02G421500	TraesCS3B02G457300	TraesCS3D02G417200	3.23833	4.60062	3.05332	0.297305	0.422375	0.28032	23.2735	B	B	Charger	0.133691	0.0358609	Conserved
PC_10	8670	TraesCS3A02G424700	TraesCS3B02G460900	TraesCS3D02G419600	7.14681	0.905919	0	0.887502	0.112498	0	144.963	B	B	Charger	0.0144504	0.00935829	Conserved
PC_10	8720	TraesCS3A02G435400	TraesCS3B02G470300	TraesCS3D02G428200	12.8531	14.3643	10.6128	0.339757	0.379705	0.280539	14.9682	B	B	Charger	0.221425	0.0690091	DFO_a
PC_10	8748	TraesCS3A02G440000	TraesCS3B02G474100	TraesCS3D02G432800	2.41223	2.02514	4.46654	0.270918	0.227444	0.501638	44.2104	A,B	A,B	HET,Charger	0.0809209	0.0311297	Conserved
PC_10	8749	TraesCS3A02G440100	TraesCS3B02G474200	TraesCS3D02G432900	6.75903	6.25153	5.18824	0.3714	0.343513	0.285087	13.2143	A,B	A,B	HET,Charger	0.0633595	0.0685517	Conserved
PC_10	8753	TraesCS3A02G440800	TraesCS3B02G474900	TraesCS3D02G433400	3.04956	2.3661	3.80947	0.330571	0.256484	0.412945	23.4801	B	A,B	HET,Charger	0.175797	0.0330064	Conserved
PC_10	8766	TraesCS3A02G443200	TraesCS3B02G476800	TraesCS3D02G435700	2.01045	1.79642	2.14476	0.337797	0.301837	0.360366	8.85555	B	B	Charger	0.108586	0.0510234	Conserved
PC_10	8770	TraesCS3A02G443700	TraesCS3B02G477300	TraesCS3D02G436100	112.867	248.224	24.8186	0.292469	0.643219	0.0643119	87.4826	B	B	Charger	0.0923753	0.0306579	Conserved
PC_10	8935	TraesCS3A02G484300	TraesCS3B02G531400	TraesCS3D02G479200	4.09338	3.03759	4.46388	0.353035	0.261977	0.384988	19.1484	B	B	HET	0.0702148	0.0971891	Conserved
PC_10	8938	TraesCS3A02G484800	TraesCS3B02G532000	TraesCS3D02G479900	2.09843	3.14636	5.4562	0.196096	0.294025	0.509878	48.1625	B	B	HET	0.0967303	0.0729711	Conserved
PC_10	8980	TraesCS3A02G491300	TraesCS3B02G552300	TraesCS3D02G497200	19.4203	11.3171	16.1334	0.414336	0.241453	0.34421	26.086	B	B	Paragon	0.00846324	0.0814357	Conserved
PC_10	9010	TraesCS3A02G502200	TraesCS3B02G565800	TraesCS3D02G509000	7.48223	14.2838	5.72838	0.272136	0.519517	0.208347	49.3092	B,D	B,D	HET,Charger	0.0930746	0.0377802	Conserved
PC_10	9011	TraesCS3A02G502300	TraesCS3B02G566000	TraesCS3D02G509100	15.3322	80.188	3.55903	0.154747	0.809332	0.035921	124.946	D	D	Charger	0.358588	0.00548383	DFO_a
PC_10	9012	TraesCS3A02G502800	TraesCS3B02G566100	TraesCS3D02G509200	5.33331	5.86101	0.890802	0.441312	0.484977	0.0737106	67.7692	D	A,D	Paragon,Charger	0.498835	0.0697099	DFO_a
PC_10	9017	TraesCS3A02G503300	TraesCS3B02G566700	TraesCS3D02G509900	5.56192	15.5549	0.525494	0.256992	0.718727	0.0242808	106.038	B	B	Paragon	0.264623	0.222787	DFB
PC_10	9018	TraesCS3A02G503400	TraesCS3B02G566800	TraesCS3D02G510000	7.34209	3.03549	2.18011	0.584669	0.241724	0.173607	66.0934	A	A	Paragon	0.283867	0.289187	DFB
PC_10	9052	TraesCS3A02G513700	TraesCS3B02G582400	TraesCS3D02G521600	17.4937	24.7592	19.5219	0.283185	0.400797	0.316018	18.2063	A	A	Paragon	0.00527766	0.0539341	Conserved
PC_10	9075	TraesCS3A02G521600	TraesCS3B02G591400	TraesCS3D02G527700	9.08095	5.76044	4.97418	0.458274	0.290703	0.251024	33.0016	B	B	Paragon	0.0430993	0.0814508	Conserved
PC_10	9079	TraesCS3A02G520900	TraesCS3B02G590400	TraesCS3D02G528200	7.26606	4.89701	3.59099	0.461218	0.310841	0.227941	35.4762	A	A,B	Paragon,Paragon	0.0275089	0.119138	Conserved
PC_10	9084	TraesCS3A02G524800	TraesCS3B02G592100	TraesCS3D02G530000	2.58945	2.01793	2.80219	0.349474	0.272341	0.378185	16.421	A	A	Paragon	0.0233207	0.109888	Conserved
PC_10	9086	TraesCS3A02G525000	TraesCS3B02G592300	TraesCS3D02G530200	6.18114	7.45156	8.02708	0.285374	0.344028	0.370598	13.0821	B	B	Paragon	0.0169896	0.0470694	Conserved
PC_10	9088	TraesCS3A02G525200	TraesCS3B02G592500	TraesCS3D02G530400	6.1458	23.875	14.8769	0.136884	0.531764	0.331351	59.2343	A	A	Paragon	0.0316672	0.108083	Conserved
PC_10	9091	TraesCS3A02G526000	TraesCS3B02G593200	TraesCS3D02G531200	1.89399	4.69417	0.725641	0.258961	0.641823	0.0992154	83.6534	A	A,D	Paragon,Charger	0.160594	0.121305	Conserved
PC_10	9103	TraesCS3A02G528600	TraesCS3B02G597600	TraesCS3D02G533800	1.80646	2.04051	5.02805	0.203544	0.229916	0.56654	60.7179	B	B	Paragon	0.065213	0.115535	Conserved
PC_10	9140	TraesCS3A02G536900	TraesCS3B02G602700	TraesCS3D02G542300	2.7594	3.27354	10.821	0.163724	0.19423	0.642046	80.3363	A,D	A,B,D	Paragon,Paragon,HET	0.132823	0.178002	Conserved
PC_10	9145	TraesCS3A02G537600	TraesCS3B02G603100	TraesCS3D02G543100	4.57854	6.20774	5.27716	0.285029	0.386451	0.32852	15.2647	D	B	Paragon	0.12736	0.0968637	Conserved
PC_10	9148	TraesCS3A02G538000	TraesCS3B02G603400	TraesCS3D02G543400	11.3304	11.0965	6.31332	0.394234	0.386097	0.219669	29.5561	B	B,D	Paragon,HET	0.0554513	0.0260685	Conserved
PC_10	9150	TraesCS3A02G538200	TraesCS3B02G603600	TraesCS3D02G543800	4.1002	6.67358	4.41688	0.269916	0.439322	0.290763	27.7135	B,D	B,D	Paragon,HET	0.145621	0.0714019	Conserved
PC_10	9153	TraesCS3A02G538500	TraesCS3B02G604000	TraesCS3D02G544100	7.24704	6.41467	3.50066	0.422263	0.373764	0.203973	34.3872	B,D	A,B	Paragon,Paragon	0.0907458	0.064351	Conserved
PC_10	9178	TraesCS4A02G311300	TraesCS4B02G003000	TraesCS4D02G003100	8.05934	1.55986	8.82173	0.437035	0.084587	0.478378	64.923	A	A	HET	0.100582	0.344976	Uncategorised
PC_10	9180	TraesCS4A02G310700	TraesCS4B02G003500	TraesCS4D02G003500	1.24693	0.263039	0.37387	0.661908	0.13963	0.198462	85.8212	A	A,B	HET,Paragon	0.103908	0.225406	Uncategorised
PC_10	9194	TraesCS4A02G307300	TraesCS4B02G009200	TraesCS4D02G006700	18.7516	12.1809	51.565	0.227299	0.147652	0.625049	76.7258	D	D	Paragon	0.00649854	0.223886	DFO_b
PC_10	9195	TraesCS4A02G306500	TraesCS4B02G008400	TraesCS4D02G006900	12.5441	14.9098	13.0307	0.309849	0.368283	0.321868	9.25751	B,D	B,D	Paragon,Paragon	0.0240692	0.286813	DFO_b
PC_10	9206	TraesCS4A02G303500	TraesCS4B02G010300	TraesCS4D02G009000	16.6169	32.0716	17.3292	0.251704	0.485803	0.262493	39.6458	A	A	HET	0.0835916	0.0409534	Conserved
PC_10	9222	TraesCS4A02G299200	TraesCS4B02G014200	TraesCS4D02G012400	1.33237	2.75492	3.66244	0.171925	0.355486	0.472589	45.4654	A,B	A,B	HET,Paragon	0.0682553	0.0202643	Conserved
PC_10	9223	TraesCS4A02G299000	TraesCS4B02G014400	TraesCS4D02G012600	0	4.94661	1.30547	0	0.791194	0.208806	123.01	B	B	Paragon	0.141627	0.245051	Uncategorised
PC_10	9230	TraesCS4A02G298100	TraesCS4B02G015600	TraesCS4D02G013900	5.42874	5.27574	7.30165	0.301494	0.292997	0.405509	18.795	A	A	HET	0.00495227	0.0389627	Conserved
PC_10	9247	TraesCS4A02G294800	TraesCS4B02G018800	TraesCS4D02G017000	5.86508	7.88333	2.50812	0.360783	0.484933	0.154284	50.1075	A	A,D	HET,Paragon	0.0283911	0.253912	DFO_b
PC_10	9253	TraesCS4A02G294100	TraesCS4B02G020000	TraesCS4D02G017700	10.4857	6.18782	11.8119	0.368108	0.217228	0.414664	30.9629	A	A,B	HET,Paragon	0.0156577	0.191707	Conserved
PC_10	9256	TraesCS4A02G293800	TraesCS4B02G019700	TraesCS4D02G018000	1.53995	0.635623	0.0342851	0.696855	0.287631	0.0155146	102.888	B	B	Paragon	0.0871616	0.143764	Conserved
PC_10	9267	TraesCS4A02G291600	TraesCS4B02G022400	TraesCS4D02G020200	3.46447	0.393554	0.00721057	0.896316	0.101819	0.00186549	147.033	A	A	HET	0.00229955	0.688243	DFO_b
PC_10	9283	TraesCS4A02G289200	TraesCS4B02G025700	TraesCS4D02G022800	3.25573	3.58218	3.1391	0.326324	0.359043	0.314633	6.90594	A	A,B	HET,Paragon	0.0110379	0.0193232	Conserved
PC_10	9294	TraesCS4A02G286600	TraesCS4B02G028000	TraesCS4D02G025500	39.0304	14.2261	57.1936	0.353376	0.128801	0.517823	58.5852	A	A	HET	0.0993372	0.117971	Conserved
PC_10	9301	TraesCS4A02G284000	TraesCS4B02G029700	TraesCS4D02G026700	4.67435	1.64937	3.00437	0.501105	0.176817	0.322078	48.7309	B	D	Charger	0.208693	0.190545	Uncategorised
PC_10	9315	TraesCS4A02G281500	TraesCS4B02G031500	TraesCS4D02G029200	13.8738	12.8176	12.3256	0.355584	0.328513	0.315903	6.08245	D	A,D	HET,Charger	0.0265244	0.019586	Conserved
PC_10	9358	TraesCS4A02G272200	TraesCS4B02G041800	TraesCS4D02G039000	1.41186	1.31087	1.34715	0.346904	0.32209	0.331005	3.77093	B	B	Paragon	0.0307673	0.0712098	Conserved
PC_10	9369	TraesCS4A02G271100	TraesCS4B02G043000	TraesCS4D02G040300	6.84861	5.3233	9.44023	0.316887	0.24631	0.436802	28.8915	B	B	Paragon	0.0200022	0.0816749	Conserved
PC_10	9371	TraesCS4A02G270900	TraesCS4B02G043200	TraesCS4D02G040700	3.48968	3.27774	3.48701	0.34031	0.319641	0.340049	3.55751	B	B	Paragon	0.0315389	0.125238	Conserved
PC_10	9373	TraesCS4A02G270700	TraesCS4B02G043400	TraesCS4D02G040900	17.0526	14.9157	7.1343	0.436098	0.381451	0.182451	40.0483	B	B	Paragon	0.0427395	0.337044	DFO_b
PC_10	9376	TraesCS4A02G270400	TraesCS4B02G043700	TraesCS4D02G041200	27.865	211.309	140.963	0.0733026	0.555877	0.370821	73.0384	B	B	Paragon	0.0248687	0.422955	DFO_b
PC_10	9377	TraesCS4A02G270200	TraesCS4B02G043900	TraesCS4D02G041400	5.10467	5.00693	5.6071	0.324751	0.318534	0.356715	6.14594	B	B	Paragon	0.0259275	0.0681702	Conserved
PC_10	9413	TraesCS4A02G266400	TraesCS4B02G047900	TraesCS4D02G047800	16.8942	16.0988	14.1323	0.358496	0.341617	0.299887	9.05096	B	B	Paragon	0.0127502	0.082526	Conserved
PC_10	9424	TraesCS4A02G264800	TraesCS4B02G050200	TraesCS4D02G050400	38.4373	27.6097	44.4969	0.347711	0.249763	0.402527	23.2171	B	B	Paragon	0.0560514	0.0866833	Conserved
PC_10	9433	TraesCS4A02G263900	TraesCS4B02G051300	TraesCS4D02G051400	2.35838	3.24584	5.50851	0.212223	0.292083	0.495694	43.8503	A	A	HET	0.134602	0.0551924	Conserved
PC_10	9451	TraesCS4A02G260700	TraesCS4B02G054100	TraesCS4D02G053900	10.3417	12.4079	5.87473	0.36129	0.433475	0.205236	34.9978	B	B	Paragon	0.03796	0.269585	DFO_b
PC_10	9469	TraesCS4A02G258300	TraesCS4B02G056100	TraesCS4D02G056500	6.17475	3.38162	4.7295	0.432228	0.236711	0.331061	29.3336	B	B	Paragon	0.0113487	0.130202	Conserved
PC_10	9474	TraesCS4A02G257800	TraesCS4B02G056700	TraesCS4D02G057000	3.73521	6.71036	2.75348	0.282991	0.508397	0.208612	46.8312	B	B	Paragon	0.131963	0.100821	Conserved
PC_10	9479	TraesCS4A02G257200	TraesCS4B02G057300	TraesCS4D02G057500	5.30563	4.41456	6.15066	0.3343	0.278155	0.387544	16.4103	B	B	Paragon	0.0247991	0.0520385	Conserved
PC_10	9553	TraesCS4A02G246500	TraesCS4B02G068300	TraesCS4D02G067400	2.31819	2.04332	1.44612	0.399163	0.351834	0.249003	23.0311	B	B	Paragon	0.075998	0.230761	DFO_b
PC_10	9558	TraesCS4A02G246100	TraesCS4B02G069300	TraesCS4D02G068100	1477.09	903.088	624.629	0.491576	0.300548	0.207877	43.399	B	B	Paragon	0.0272931	0.0504892	Conserved
PC_10	9559	TraesCS4A02G246000	TraesCS4B02G069500	TraesCS4D02G068200	7.6121	4.48416	5.759	0.426323	0.251139	0.322538	26.4267	B	B	Paragon	0.0362285	0.10573	Conserved
PC_10	9561	TraesCS4A02G245800	TraesCS4B02G069700	TraesCS4D02G068400	4.97241	3.87763	4.79016	0.364541	0.284279	0.35118	12.9012	B	B	Paragon	0.0172489	0.04374	Conserved
PC_10	9570	TraesCS4A02G244400	TraesCS4B02G070600	TraesCS4D02G069400	6.32125	3.10826	15.247	0.256164	0.12596	0.617876	76.4626	B	B	Paragon	0.0529575	0.168219	Conserved
PC_10	9574	TraesCS4A02G243500	TraesCS4B02G071300	TraesCS4D02G070200	6.47225	8.04766	6.51857	0.307639	0.382521	0.30984	12.7836	B	B	Paragon	0.00402233	0.0394553	Conserved
PC_10	9585	TraesCS4A02G241200	TraesCS4B02G073900	TraesCS4D02G072400	5.89831	7.35746	6.60585	0.29697	0.370436	0.332594	11.0215	B	B	Paragon	0.016796	0.069877	Conserved
PC_10	9685	TraesCS4A02G149800	TraesCS4B02G090100	TraesCS4D02G085700	27.2587	15.9884	19.0744	0.437388	0.256547	0.306065	28.0359	B	B	Paragon	0.0512402	0.0741172	Conserved
PC_10	9698	TraesCS4A02G226400	TraesCS4B02G088800	TraesCS4D02G087100	9.17997	3.86326	6.39818	0.472186	0.198713	0.329101	41.0357	B	B	Paragon	0.0566608	0.0980511	Conserved
PC_10	9703	TraesCS4A02G225800	TraesCS4B02G090500	TraesCS4D02G087600	2.25433	1.69052	2.51031	0.349229	0.261887	0.388884	19.4922	B	B	Paragon	0.10218	0.0730721	Conserved
PC_10	9731	TraesCS4A02G216300	TraesCS4B02G094600	TraesCS4D02G091400	2.95054	2.2785	3.59888	0.334229	0.258102	0.40767	22.4364	B	B	Paragon	0.0484064	0.109938	Conserved
PC_10	9741	TraesCS4A02G217900	TraesCS4B02G096600	TraesCS4D02G093000	10.8837	10.2235	7.87219	0.375568	0.352785	0.271648	16.3867	B	B	Paragon	0.0331014	0.125805	Conserved
PC_10	9744	TraesCS4A02G218200	TraesCS4B02G097000	TraesCS4D02G093300	25.9803	24.9926	43.0028	0.276458	0.265947	0.457595	32.3226	B	B,D	Paragon,Charger	0.0127537	0.0794585	Conserved
PC_10	9745	TraesCS4A02G218300	TraesCS4B02G097100	TraesCS4D02G093500	16.9794	17.0886	8.18935	0.401809	0.404394	0.193797	36.2546	B	B	Paragon	0.0467411	0.170549	Conserved
PC_10	9754	TraesCS4A02G219900	TraesCS4B02G098300	TraesCS4D02G094500	13.966	32.0814	14.8405	0.229372	0.526893	0.243735	50.3343	B	B	Paragon	0.0113345	0.227089	DFO_b
PC_10	9757	TraesCS4A02G220400	TraesCS4B02G099100	TraesCS4D02G095100	19.3993	9.37706	12.6564	0.468212	0.22632	0.305468	36.9989	B	B	Paragon	0.0245389	0.0618653	Conserved
PC_10	9770	TraesCS4A02G215500	TraesCS4B02G100700	TraesCS4D02G097300	19.4504	11.1967	6.21998	0.527581	0.303705	0.168713	54.3778	B	B	Paragon	0.134201	0.163781	Conserved
PC_10	9774	TraesCS4A02G215000	TraesCS4B02G101200	TraesCS4D02G097900	9.15593	15.6416	8.93087	0.271461	0.463751	0.264788	33.8983	B	B	Paragon	0.0823138	0.193568	Conserved
PC_10	9780	TraesCS4A02G214100	TraesCS4B02G101900	TraesCS4D02G098500	7.98285	8.61811	5.46942	0.3617	0.390483	0.247817	22.6333	B	B	Paragon	0.0074399	0.0985595	Conserved
PC_10	9785	TraesCS4A02G213400	TraesCS4B02G102400	TraesCS4D02G099200	3.98603	3.49661	0.838074	0.479049	0.42023	0.100721	61.075	B	B	Paragon	0.0966774	0.382888	DFO_b
PC_10	9791	TraesCS4A02G211800	TraesCS4B02G104300	TraesCS4D02G101500	8.56747	8.22599	8.25141	0.342085	0.32845	0.329465	2.2788	B	B	Paragon	0.0235707	0.0713714	Conserved
PC_10	9811	TraesCS4A02G203000	TraesCS4B02G107000	TraesCS4D02G103900	3.82274	0.108986	0.0145898	0.968686	0.0276172	0.00369707	165.108	B	B	Paragon	0.248961	0.144821	Uncategorised
PC_10	9835	TraesCS4A02G207300	TraesCS4B02G110800	TraesCS4D02G108500	2.27748	2.04652	2.29104	0.344288	0.309373	0.346338	6.23255	D	D	Charger	0.019099	0.0511244	Conserved
PC_10	9851	TraesCS4A02G209000	TraesCS4B02G112600	TraesCS4D02G110100	4.88647	4.41448	6.20241	0.315188	0.284744	0.400069	17.9297	B	A,B	HET,Paragon	0.217624	0.0257447	DFO_a
PC_10	9869	TraesCS4A02G199700	TraesCS4B02G115700	TraesCS4D02G113300	22.507	13.9893	12.303	0.461215	0.28667	0.252114	33.6266	B	B	Paragon	0.1037	0.129436	Conserved
PC_10	9870	TraesCS4A02G199600	TraesCS4B02G115800	TraesCS4D02G113400	11.5314	8.74923	8.62905	0.398876	0.302641	0.298483	17.0398	B	B	Paragon	0.0465697	0.0073353	Conserved
PC_10	9873	TraesCS4A02G199200	TraesCS4B02G116200	TraesCS4D02G113800	5.71123	10.9799	4.58905	0.268382	0.515969	0.215649	48.105	B	B	Paragon	0.11866	0.204386	Uncategorised
PC_10	9883	TraesCS4A02G197900	TraesCS4B02G117600	TraesCS4D02G115300	7.57472	5.64481	3.94828	0.441216	0.328802	0.229981	31.7071	B	B	Paragon	0.0262876	0.0374338	Conserved
PC_10	9886	TraesCS4A02G197600	TraesCS4B02G117900	TraesCS4D02G115600	32.2876	23.6679	26.918	0.389601	0.285591	0.324809	15.7579	B	B	Paragon	0.0247249	0.0157037	Conserved
PC_10	9904	TraesCS4A02G194200	TraesCS4B02G121100	TraesCS4D02G119100	5.77936	11.0432	0	0.343548	0.656452	0	98.5035	B	B	Paragon	0.298005	0.201421	DFB
PC_10	9952	TraesCS4A02G187400	TraesCS4B02G131200	TraesCS4D02G126000	2.5203	5.23974	3.62677	0.221335	0.460159	0.318507	36.0301	B	B	Paragon	0.0133728	0.143103	Conserved
PC_10	10067	TraesCS4A02G169300	TraesCS4B02G126300	TraesCS4D02G145100	13.1246	14.4381	15.7257	0.303189	0.333533	0.363278	9.01339	B	A,B,D	HET,Paragon,Charger	0.0412498	0.0685308	Conserved
PC_10	10070	TraesCS4A02G165700	TraesCS4B02G144300	TraesCS4D02G145700	1.08262	5.41225	3.79081	0.105255	0.526193	0.368552	63.8002	B,D	B,D	Paragon,Charger	0.11003	0.0752757	Conserved
PC_10	10074	TraesCS4A02G145300	TraesCS4B02G125700	TraesCS4D02G147600	0.719233	1.53206	0.595251	0.252669	0.538218	0.209113	53.63	A,B	A,B	HET,Paragon	0.0941829	0.152385	Conserved
PC_10	10170	TraesCS4A02G160600	TraesCS4B02G163700	TraesCS4D02G165100	2.25681	0.0116554	3.42741	0.396218	0.00204628	0.601735	91.425	D	D	Charger	0.0413622	0.0601081	Conserved
PC_10	10178	TraesCS4A02G166200	TraesCS4B02G165000	TraesCS4D02G166700	13.1999	15.0273	13.2166	0.318502	0.362594	0.318904	7.60249	D	D	Charger	0.0223476	0.0269629	Conserved
PC_10	10179	TraesCS4A02G161900	TraesCS4B02G162600	TraesCS4D02G166900	4.44802	3.38349	4.7411	0.353786	0.269116	0.377098	17.0466	D	A,B,D	Charger,Paragon,Charger	0.0442673	0.275473	DFO_b
PC_10	10204	TraesCS4A02G136400	TraesCS4B02G168300	TraesCS4D02G170800	38.4694	9.27365	43.127	0.423345	0.102054	0.474601	60.578	D	D	Charger	0.146776	0.0810647	Conserved
PC_10	10304	TraesCS4A02G123700	TraesCS4B02G180800	TraesCS4D02G182300	4.23598	2.11521	3.341	0.437051	0.218239	0.344711	32.9546	D	D	Charger	0.14704	0.0523372	Conserved
PC_10	10310	TraesCS4A02G122800	TraesCS4B02G182600	TraesCS4D02G183100	10.1604	7.56898	9.16827	0.377743	0.281399	0.340858	14.5832	B	B	Paragon	0.0405032	0.00702927	Conserved
PC_10	10356	TraesCS4A02G115000	TraesCS4B02G189200	TraesCS4D02G190600	11.4317	14.9589	12.9004	0.290949	0.38072	0.328331	13.5283	B	B	Paragon	0.0303315	0.0112597	Conserved
PC_10	10362	TraesCS4A02G114400	TraesCS4B02G189800	TraesCS4D02G191200	6.64948	13.6693	2.60919	0.290016	0.596185	0.113799	73.2279	B	B	Paragon	0.0999621	0.134216	Conserved
PC_10	10371	TraesCS4A02G113300	TraesCS4B02G190900	TraesCS4D02G192100	6.03495	4.60056	8.05854	0.322827	0.246098	0.431075	27.8805	B	B	Paragon	0.0111687	0.0644685	Conserved
PC_10	10381	TraesCS4A02G112000	TraesCS4B02G191900	TraesCS4D02G193100	1.68735	2.61782	2.80478	0.237322	0.368191	0.394487	25.2545	B	A,B,D	HET,Paragon,Charger	0.0464912	0.0404044	Conserved
PC_10	10383	TraesCS4A02G111700	TraesCS4B02G192100	TraesCS4D02G193400	0.65915	1.02443	1.09131	0.237541	0.369179	0.39328	25.1487	B	B	Paragon	0.0868345	0.0519837	Conserved
PC_10	10384	TraesCS4A02G111600	TraesCS4B02G192200	TraesCS4D02G193500	3.81371	0.617797	1.95276	0.597361	0.0967686	0.305871	75.427	B	B	Paragon	0.00778895	0.169317	Conserved
PC_10	10412	TraesCS4A02G108200	TraesCS4B02G196400	TraesCS4D02G196700	0.182204	2.42844	0.366435	0.0612022	0.815713	0.123085	125.669	B	B	Paragon	0.322632	0.057783	DFO_a
PC_10	10413	TraesCS4A02G108100	TraesCS4B02G196500	TraesCS4D02G196800	2.04388	0.944965	1.6726	0.438465	0.20272	0.358815	35.9762	B	B	Paragon	0.367668	0.111255	Uncategorised
PC_10	10414	TraesCS4A02G108000	TraesCS4B02G196600	TraesCS4D02G196900	2.74974	10.5857	7.8554	0.129761	0.499541	0.370698	56.3101	B	B	Paragon	0.038253	0.124982	Conserved
PC_10	10418	TraesCS4A02G107200	TraesCS4B02G197200	TraesCS4D02G197500	2.89605	5.43041	3.06055	0.254329	0.476895	0.268776	37.3613	B	B	Paragon	0.0766238	0.0598548	Conserved
PC_10	10430	TraesCS4A02G105700	TraesCS4B02G198300	TraesCS4D02G199100	4.45808	4.93605	4.10977	0.330133	0.365528	0.304339	9.21592	B	A,B	HET,Paragon	0.0792764	0.097272	Conserved
PC_10	10433	TraesCS4A02G105300	TraesCS4B02G198700	TraesCS4D02G199600	13.7061	39.3916	40.9892	0.145675	0.418672	0.435652	48.8215	B	B	Paragon	0.0503906	0.0719219	Conserved
PC_10	10436	TraesCS4A02G105000	TraesCS4B02G199000	TraesCS4D02G199900	4.46303	5.07073	2.93847	0.357837	0.406562	0.235601	26.4225	B	B	Paragon	0.0809003	0.0778206	Conserved
PC_10	10497	TraesCS4A02G097700	TraesCS4B02G206900	TraesCS4D02G207700	2.41586	2.63227	3.74512	0.274741	0.299351	0.425908	24.3334	B	A,B	HET,Paragon	0.0495689	0.0570671	Conserved
PC_10	10518	TraesCS4A02G095300	TraesCS4B02G209200	TraesCS4D02G209900	1.028	2.04796	2.00812	0.202199	0.402819	0.394982	34.0899	D	A,D	HET,Charger	0.0222775	0.0683879	Conserved
PC_10	10725	TraesCS4A02G059000	TraesCS4B02G234600	TraesCS4D02G235800	0.755766	1.83977	0.0826126	0.282198	0.686955	0.0308469	99.3089	B	B	Paragon	0.0734269	0.0581502	Conserved
PC_10	10816	TraesCS4A02G056800	TraesCS4B02G248200	TraesCS4D02G247500	4.72752	4.61907	4.48677	0.341748	0.333908	0.324344	2.61481	D	D	Charger	0.00605595	0.0122815	Conserved
PC_10	10873	TraesCS4A02G048200	TraesCS4B02G256600	TraesCS4D02G256700	0.626944	1.2207	2.84361	0.133641	0.260208	0.606151	73.3786	B	B,D	Paragon,Charger	0.0327737	0.0240758	Conserved
PC_10	10878	TraesCS4A02G047100	TraesCS4B02G257700	TraesCS4D02G257600	1.29503	3.54642	3.55106	0.154308	0.42257	0.423122	46.5122	B	B	Paragon	0.0739832	0.1536	Conserved
PC_10	10896	TraesCS4A02G045200	TraesCS4B02G260100	TraesCS4D02G259800	5.99056	3.61211	4.4028	0.42773	0.257907	0.314363	25.9459	A	A,D	HET,Charger	0.0277266	0.0811228	Conserved
PC_10	10898	TraesCS4A02G045000	TraesCS4B02G260300	TraesCS4D02G260100	6.16127	7.28393	8.20534	0.284578	0.336432	0.37899	14.1847	A	A	HET	0.0446686	0.0145014	Conserved
PC_10	10929	TraesCS4A02G043500	TraesCS4B02G264100	TraesCS4D02G264200	13.1435	13.2235	11.6106	0.346086	0.348191	0.305722	7.18055	B	B	Paragon	0.0544359	0.107156	Conserved
PC_10	10931	TraesCS4A02G043700	TraesCS4B02G264400	TraesCS4D02G264400	1.25873	1.40507	3.71337	0.19738	0.220328	0.582291	64.7727	B	B	Paragon	0.014423	0.088817	Conserved
PC_10	10946	TraesCS4A02G038800	TraesCS4B02G267000	TraesCS4D02G266600	2.01863	2.2932	2.16378	0.311728	0.354129	0.334143	6.36355	B	B	Paragon	0.0126341	0.0528766	Conserved
PC_10	10947	TraesCS4A02G038500	TraesCS4B02G267200	TraesCS4D02G266700	89.4482	60.3882	124.079	0.326554	0.220463	0.452983	34.9225	B	B	Paragon	0.0230982	0.0521234	Conserved
PC_10	10950	TraesCS4A02G038200	TraesCS4B02G267500	TraesCS4D02G267100	24.615	7.83177	35.5581	0.361959	0.115165	0.522876	61.6072	B	B	Paragon	0.0215529	0.0992426	Conserved
PC_10	10957	TraesCS4A02G035700	TraesCS4B02G268400	TraesCS4D02G267800	4.78766	15.31	23.1351	0.110741	0.35413	0.535129	63.887	B	B	Paragon	0.303427	0.0477146	DFO_a
PC_10	10958	TraesCS4A02G035800	TraesCS4B02G268600	TraesCS4D02G267900	15.7071	9.61328	9.52742	0.450735	0.275864	0.273401	30.504	B	A,B	Charger,Paragon	0.0483914	0.0633806	Conserved
PC_10	10960	TraesCS4A02G036000	TraesCS4B02G268800	TraesCS4D02G268100	2.42535	2.24049	2.84985	0.322705	0.298109	0.379187	12.4713	B	B	Paragon	0.0313397	0.01562	Conserved
PC_10	10963	TraesCS4A02G036400	TraesCS4B02G269300	TraesCS4D02G268500	47.6629	119.221	72.2039	0.199353	0.49865	0.301997	45.6268	B	B	Paragon	0.0539012	0.196892	Conserved
PC_10	10965	TraesCS4A02G036600	TraesCS4B02G269500	TraesCS4D02G268800	1.39146	2.76358	1.69161	0.237993	0.472677	0.28933	37.0126	B	B	Paragon	0.026954	0.19242	Conserved
PC_10	10968	TraesCS4A02G036900	TraesCS4B02G269900	TraesCS4D02G269200	4.00424	6.78682	2.48281	0.301664	0.511292	0.187045	49.3281	B	B	Paragon	0.0449016	0.154461	Conserved
PC_10	10976	TraesCS4A02G034100	TraesCS4B02G271500	TraesCS4D02G270600	3.6886	3.24595	6.33752	0.277922	0.24457	0.477508	37.7902	A,B	A	Charger	0.130993	0.0222629	Conserved
PC_10	10988	TraesCS4A02G031800	TraesCS4B02G274200	TraesCS4D02G272900	5.64479	10.1104	6.71154	0.251252	0.450016	0.298733	31.1403	B	B	Paragon	0.0279738	0.0601723	Conserved
PC_10	11001	TraesCS4A02G029600	TraesCS4B02G276300	TraesCS4D02G274800	9.49357	7.79954	13.5318	0.307984	0.253027	0.438989	28.6611	B	A,B	Charger,Paragon	0.00726102	0.144011	Conserved
PC_10	11060	TraesCS4A02G019100	TraesCS4B02G285000	TraesCS4D02G283800	171.843	222.21	163.211	0.308369	0.398751	0.292879	17.1542	D	D	Charger	0.0394646	0.0350489	Conserved
PC_10	11062	TraesCS4A02G018700	TraesCS4B02G285200	TraesCS4D02G284300	0.618961	0.325983	0.952813	0.326154	0.171773	0.502073	49.5801	D	A,D	Charger,Charger	0.149391	0.103686	Conserved
PC_10	11076	TraesCS4A02G016700	TraesCS4B02G287400	TraesCS4D02G286200	15.49	21.074	17.9803	0.28399	0.386364	0.329645	15.386	D	D	Charger	0.14806	0.0603813	Conserved
PC_10	11095	TraesCS4A02G014200	TraesCS4B02G289600	TraesCS4D02G288600	2.96627	1.93858	2.76214	0.386888	0.252848	0.360264	21.2887	D	D	Charger	0.0672521	0.0785419	Conserved
PC_10	11145	TraesCS4A02G007100	TraesCS4B02G297900	TraesCS4D02G296700	2.73357	2.13179	2.09419	0.39278	0.306312	0.300908	15.4659	A	A	Charger	0.183039	0.0244375	Conserved
PC_10	11146	TraesCS4A02G007000	TraesCS4B02G298000	TraesCS4D02G296800	0.531988	0.766394	0.750989	0.259586	0.373966	0.366448	19.1933	A	A	Charger	0.0323299	0.0628487	Conserved
PC_10	11150	TraesCS4A02G006200	TraesCS4B02G298900	TraesCS4D02G297800	60.1132	31.2318	78.3619	0.354218	0.184034	0.461748	42.009	D	A,D	Charger,Charger	0.0449362	0.0354005	Conserved
PC_10	11153	TraesCS4A02G005900	TraesCS4B02G299200	TraesCS4D02G298100	4.70585	3.97405	4.35627	0.360984	0.304848	0.334168	8.42325	A	A	Charger	0.0546153	0.0146565	Conserved
PC_10	11176	TraesCS4A02G002600	TraesCS4B02G302600	TraesCS4D02G301100	2.70822	31.5708	5.33126	0.0683716	0.797036	0.134593	120.882	D	D	Charger	0.381342	0.105396	Uncategorised
PC_10	11230	TraesCS4A02G410500	TraesCS4B02G310600	TraesCS4D02G308500	6.52615	9.98146	5.69746	0.293903	0.449513	0.256584	30.699	B	B	Paragon	0.0500536	0.0951576	Conserved
PC_10	11258	TraesCS4A02G415500	TraesCS4B02G316300	TraesCS4D02G312900	32.0712	13.6115	18.4309	0.500225	0.212303	0.287472	44.8017	B	B	Paragon	0.11716	0.078737	Conserved
PC_10	11264	TraesCS4A02G416800	TraesCS4B02G317400	TraesCS4D02G314000	1.19008	1.7598	1.73414	0.254072	0.375703	0.370225	20.6091	A,B	A,B	Charger,Paragon	0.0391211	0.0409361	Conserved
PC_10	11267	TraesCS5A02G494100	TraesCS4B02G318200	TraesCS4D02G314500	7.08894	8.49962	5.71083	0.332824	0.399055	0.268122	19.6404	B	B	Paragon	0.0162952	0.258074	DFO_b
PC_10	11268	TraesCS5A02G493900	TraesCS4B02G318300	TraesCS4D02G314700	3.33967	3.31365	2.82911	0.352195	0.349452	0.298353	9.09751	B	B	Paragon	0.0598764	0.121839	Conserved
PC_10	11278	TraesCS5A02G492900	TraesCS4B02G319300	TraesCS4D02G315900	2.11006	8.51613	4.21371	0.142188	0.573867	0.283945	66.0109	B	B	Paragon	0.0678311	0.217957	DFO_b
PC_10	11285	TraesCS5A02G491800	TraesCS4B02G320200	TraesCS4D02G316700	3.09455	1.38495	4.26909	0.35372	0.158305	0.487975	49.7333	B	B	Paragon	0.0432474	0.113221	Conserved
PC_10	11292	TraesCS5A02G491100	TraesCS4B02G321000	TraesCS4D02G317500	3.08197	1.99857	2.52306	0.40533	0.262845	0.331825	21.3764	B	B	Paragon	0.0602789	0.0972076	Conserved
PC_10	11307	TraesCS5A02G495100	TraesCS4B02G323000	TraesCS4D02G319400	173.371	162.633	283.045	0.28006	0.262714	0.457226	32.2932	A	A	Paragon	0.0298948	0.107796	Conserved
PC_10	11342	TraesCS5A02G499900	TraesCS4B02G327800	TraesCS4D02G324800	16.5342	8.99655	16.7851	0.390733	0.212605	0.396662	31.3788	D	B,D	Paragon,HET	0.07274	0.0422999	Conserved
PC_10	11353	TraesCS5A02G501800	TraesCS4B02G330300	TraesCS4D02G327200	20.9494	30.7054	24.524	0.275003	0.403071	0.321927	19.4374	B,A	A,B	Paragon,Paragon	0.0102497	0.129232	Conserved
PC_10	11354	TraesCS5A02G501900	TraesCS4B02G330400	TraesCS4D02G327300	16.4481	18.159	29.646	0.255989	0.282617	0.461394	33.5101	B	A,B	Paragon,Paragon	0.0194734	0.0952316	Conserved
PC_10	11374	TraesCS5A02G505300	TraesCS4B02G335500	TraesCS4D02G331100	11.6142	7.29015	6.24372	0.461833	0.289889	0.248278	33.9637	A	A	Paragon	0.069885	0.0651232	Conserved
PC_10	11412	TraesCS5A02G512400	TraesCS4B02G343700	TraesCS4D02G338900	3.47275	2.74028	2.31396	0.407265	0.321366	0.271369	20.6202	A	A,B	Paragon,HET	0.0705733	0.0899102	Conserved
PC_10	11418	TraesCS5A02G513300	TraesCS4B02G344400	TraesCS4D02G339500	16.2938	16.5035	19.7529	0.310061	0.314052	0.375887	11.072	A	A	Paragon	0.0342813	0.1408	Conserved
PC_10	11425	TraesCS5A02G514700	TraesCS4B02G345600	TraesCS4D02G340700	1.26978	3.89987	6.46728	0.109117	0.335129	0.555755	66.9973	A	A	Paragon	0.212266	0.11309	Uncategorised
PC_10	11438	TraesCS5A02G516100	TraesCS4B02G347400	TraesCS4D02G342400	39.1296	32.5427	27.8538	0.393159	0.326977	0.279864	17.0743	A	A	Paragon	0.0628893	0.126338	Conserved
PC_10	11469	TraesCS5A02G521800	TraesCS4B02G353500	TraesCS4D02G347500	10.6744	6.1358	7.23411	0.443947	0.255188	0.300866	29.5437	A	A,B	Paragon,Charger	0.0474337	0.0571597	Conserved
PC_10	11510	TraesCS5A02G529800	TraesCS4B02G361800	TraesCS4D02G354800	12.1549	7.7823	11.9714	0.380928	0.243894	0.375179	23.2531	B	B	Charger	0.0419948	0.0024603	Conserved
PC_10	11531	TraesCS5A02G548800	TraesCS3B02G568500	TraesCS4D02G359000	13.1184	3.31219	7.94215	0.538241	0.135897	0.325862	60.3827	B	B	Paragon	0.0579939	0.0651883	Conserved
PC_10	11554	TraesCS5A02G539800	TraesCS4B02G374200	TraesCS4D02G363200	4.25878	8.98342	4.75364	0.236653	0.499194	0.264152	43.2889	A	A	Paragon	0.214814	0.165974	Uncategorised
PC_10	11557	TraesCS5A02G540800	TraesCS4B02G373400	TraesCS4D02G363900	8.40017	5.73956	6.93841	0.398525	0.272299	0.329176	18.9647	B	B	Charger	0.0695134	0.0519773	Conserved
PC_10	11589	TraesCS5A02G003800	TraesCS5B02G003900	TraesCS5D02G004800	1.85829	6.14692	1.87923	0.188002	0.621878	0.19012	74.9669	A,B	A,B	Paragon,Paragon	0.102734	0.197361	Conserved
PC_10	11594	TraesCS5A02G005500	TraesCS5B02G004400	TraesCS5D02G007000	6.93398	6.50198	5.70026	0.362348	0.339774	0.297878	9.81418	A	A	Paragon	0.0125029	0.254593	DFO_b
PC_10	11601	TraesCS5A02G008300	TraesCS5B02G006600	TraesCS5D02G013900	1.75604	0	6.32602	0.217277	0	0.782723	121.219	A	A	Paragon	0.0399566	0.00464159	Conserved
PC_10	11605	TraesCS5A02G009700	TraesCS5B02G480500	TraesCS5D02G014600	1.71299	0.0807951	0.125423	0.89255	0.0420982	0.0653515	145.331	A	A	Paragon	0.0393098	0.154083	Conserved
PC_10	11606	TraesCS5A02G010000	TraesCS5B02G007600	TraesCS5D02G014800	4.73202	12.6782	9.64021	0.174933	0.468688	0.356379	44.4681	A	A	Paragon	0.0362519	0.02334	Conserved
PC_10	11607	TraesCS5A02G010200	TraesCS5B02G007800	TraesCS5D02G015000	4.41179	4.11013	4.19746	0.346856	0.323139	0.330005	3.66109	A	A	Paragon	0.0295284	0.0832204	Conserved
PC_10	11649	TraesCS5A02G016300	TraesCS5B02G014500	TraesCS5D02G023500	6.63351	0.993826	6.62845	0.465321	0.0697139	0.464966	68.4904	B	B	Charger	0.0824717	0.0432894	Conserved
PC_10	11726	TraesCS5A02G038200	TraesCS5B02G039700	TraesCS5D02G045600	12.6574	10.4678	16.4297	0.319996	0.264639	0.415365	22.8729	A,B	A,B	Charger,Charger	0.113702	0.0483571	Conserved
PC_10	11739	TraesCS5A02G041600	TraesCS5B02G042900	TraesCS5D02G048500	13.8236	5.70063	9.40068	0.477914	0.197084	0.325003	42.1801	B	B	Charger	0.218767	0.0133557	DFO_a
PC_10	11741	TraesCS5A02G041800	TraesCS5B02G044300	TraesCS5D02G049400	3.18759	2.69522	4.41347	0.309587	0.261766	0.428647	25.7812	B	B	Charger	0.0607271	0.0344168	Conserved
PC_10	11772	TraesCS5A02G046900	TraesCS5B02G051900	TraesCS5D02G057500	1.07532	0.596164	0.399148	0.519319	0.287914	0.192766	50.3843	A	A	Charger	0.023611	0.317769	DFO_b
PC_10	11795	TraesCS5A02G051400	TraesCS5B02G057300	TraesCS5D02G062400	1.18594	2.33474	1.52566	0.23501	0.46266	0.30233	35.0847	A	A	Charger	0.0121938	0.0842614	Conserved
PC_10	11797	TraesCS5A02G052100	TraesCS5B02G064600	TraesCS5D02G063600	12.3094	7.55641	8.38115	0.435778	0.267512	0.29671	26.9737	A,B	A,B	Charger,Charger	0.343558	0.0361921	DFO_a
PC_10	11798	TraesCS5A02G052200	TraesCS5B02G064500	TraesCS5D02G063700	14.3005	25.1451	4.94015	0.322187	0.566512	0.1113	68.3432	A	A	Charger	0.126651	0.0247722	Conserved
PC_10	11805	TraesCS5A02G053400	TraesCS5B02G063000	TraesCS5D02G064600	2.1333	1.7573	0.720953	0.462599	0.381064	0.156336	47.5838	A	A	Charger	0.163112	0.0445827	Conserved
PC_10	11812	TraesCS5A02G054400	TraesCS5B02G062000	TraesCS5D02G065700	3.08342	4.5915	3.94536	0.265348	0.395128	0.339524	19.5333	A	A,B,D	Charger,Charger,Paragon	0.141924	0.121661	Conserved
PC_10	11815	TraesCS5A02G054800	TraesCS5B02G061700	TraesCS5D02G066000	15.5295	7.41539	10.401	0.465709	0.222377	0.311913	36.9216	A	A	Charger	0.0934544	0.0382289	Conserved
PC_10	11829	TraesCS5A02G057500	TraesCS5B02G059200	TraesCS5D02G068800	126.563	220.02	137.459	0.261471	0.454547	0.283981	31.6729	A	A	Charger	0.18775	0.0259345	Conserved
PC_10	11846	TraesCS5A02G059700	TraesCS5B02G067000	TraesCS5D02G071200	0.742889	0	7.0804	0.0949587	0	0.905041	149.215	A	A	Charger	0.00884788	0.0265819	Conserved
PC_10	11863	TraesCS5A02G062500	TraesCS5B02G069800	TraesCS5D02G073700	4.67955	4.30914	11.5103	0.228282	0.210213	0.561505	59.3428	A	A	Charger	0.0585305	0.0855038	Conserved
PC_10	11865	TraesCS5A02G062800	TraesCS5B02G070000	TraesCS5D02G074000	1.75196	2.58585	1.84758	0.283242	0.418058	0.2987	22.1339	A	A	Charger	0.354132	0.0769849	DFO_a
PC_10	11886	TraesCS5A02G065500	TraesCS5B02G072300	TraesCS5D02G076400	1.25252	12.501	6.16639	0.062878	0.627562	0.30956	84.9275	A	A,D	Charger,Paragon	0.234173	0.170264	Uncategorised
PC_10	11905	TraesCS5A02G068700	TraesCS5B02G075100	TraesCS5D02G080700	3.37959	8.01766	8.63859	0.168677	0.400166	0.431157	43.0307	A	A	Charger	0.221483	0.0262982	DFO_a
PC_10	11999	TraesCS5A02G084100	TraesCS5B02G089700	TraesCS5D02G096300	2.62731	6.77892	4.86006	0.184162	0.475171	0.340667	43.6929	A	A	Charger	0.136429	0.013082	Conserved
PC_10	12022	TraesCS5A02G086500	TraesCS5B02G092400	TraesCS5D02G100000	1.70825	2.57701	1.98591	0.272397	0.410929	0.316674	21.2259	A	A	Charger	0.0739605	0.069164	Conserved
PC_10	12095	TraesCS5A02G096800	TraesCS5B02G102700	TraesCS5D02G109500	8.81808	2.94214	7.89284	0.448687	0.149704	0.401609	48.2281	D	D	Paragon	0.0910156	0.0314249	Conserved
PC_10	12187	TraesCS5A02G105900	TraesCS5B02G111000	TraesCS5D02G123300	9.69579	6.36599	7.14818	0.417743	0.274278	0.307979	22.5053	A	A	Charger	0.0723092	0.0442311	Conserved
PC_10	12190	TraesCS5A02G106100	TraesCS5B02G110900	TraesCS5D02G123700	14.4907	30.6435	16.6862	0.2344	0.495686	0.269914	42.5155	B	B	Charger	0.0367154	0.0123881	Conserved
PC_10	12209	TraesCS5A02G115200	TraesCS5B02G121000	TraesCS5D02G126900	23.5693	7.61253	20.1262	0.459369	0.148369	0.392262	49.098	D	D	Paragon	0.0525587	0.0161752	Conserved
PC_10	12252	TraesCS5A02G124000	TraesCS5B02G123600	TraesCS5D02G131900	0.960334	12.6505	4.92534	0.0518087	0.682476	0.265716	96.2174	A	A,B,D	Charger,Charger,Paragon	0.121103	0.0524686	Conserved
PC_10	12300	TraesCS5A02G130400	TraesCS5B02G130300	TraesCS5D02G137900	9.1252	11.534	2.04482	0.40192	0.508016	0.0900641	65.176	D	D	Paragon	0.0443296	0.181367	Conserved
PC_10	12774	TraesCS5A02G189600	TraesCS5B02G193600	TraesCS5D02G201300	0.370274	0.882638	0.775318	0.18256	0.435176	0.382263	39.968	B	B	Charger	0.0796502	0.0423247	Conserved
PC_10	12792	TraesCS5A02G187600	TraesCS5B02G196200	TraesCS5D02G203400	3.39303	6.39125	0.806826	0.320366	0.603454	0.0761796	79.1629	B	A,B	Paragon,Charger	0.0575009	0.357609	DFO_b
PC_10	12796	TraesCS5A02G187200	TraesCS5B02G196700	TraesCS5D02G203900	7.57354	15.4386	18.6642	0.181723	0.370441	0.447836	41.0648	A,B	A,B	Paragon,Charger	0.178907	0.0923401	Conserved
PC_10	12824	TraesCS5A02G202100	TraesCS5B02G200700	TraesCS5D02G208400	11.4428	10.8185	23.4999	0.250054	0.236412	0.513533	46.8621	A	A	Paragon	0.0232391	0.160181	Conserved
PC_10	12825	TraesCS5A02G202200	TraesCS5B02G200800	TraesCS5D02G208600	4.22084	5.19117	6.80249	0.260312	0.320156	0.419532	24.127	A	A	Paragon	0.0144698	0.063953	Conserved
PC_10	12829	TraesCS5A02G202700	TraesCS5B02G201200	TraesCS5D02G209100	1.65435	9.96056	6.85819	0.0895547	0.539193	0.371253	68.1614	A	A	Paragon	0.00487217	0.276651	DFO_b
PC_10	12837	TraesCS5A02G203500	TraesCS5B02G202200	TraesCS5D02G210000	21.2244	21.2788	21.5474	0.33137	0.332218	0.336412	0.809926	A	A	Paragon	0.132631	0.142926	Conserved
PC_10	12838	TraesCS5A02G203600	TraesCS5B02G202300	TraesCS5D02G210100	2.16093	5.56187	1.81396	0.22659	0.583203	0.190207	65.147	B	A,B	Paragon,Charger	0.0606573	0.0995942	Conserved
PC_10	12849	TraesCS5A02G204200	TraesCS5B02G204000	TraesCS5D02G211900	11.0421	14.1678	13.7837	0.283177	0.363337	0.353486	13.1144	A	A	Paragon	0.0370479	0.1393	Conserved
PC_10	12869	TraesCS5A02G208900	TraesCS5B02G207200	TraesCS5D02G215200	0.634368	8.77741	11.0548	0.0309953	0.428865	0.54014	80.3035	A	A	Paragon	0.0186374	0.354902	DFO_b
PC_10	12955	TraesCS5A02G222400	TraesCS5B02G221400	TraesCS5D02G230200	0.768357	0.869463	1.3898	0.253782	0.287177	0.459041	33.0417	A	A	Paragon	0.0387349	0.120559	Conserved
PC_10	12964	TraesCS5A02G224000	TraesCS5B02G222800	TraesCS5D02G231400	37.5443	46.055	52.4067	0.276049	0.338625	0.385326	16.4492	A	A,B	Paragon,Charger	0.056268	0.135591	Conserved
PC_10	12965	TraesCS5A02G224100	TraesCS5B02G222900	TraesCS5D02G231500	8.55393	9.53615	15.33	0.255952	0.285342	0.458706	32.8698	B	B	Charger	0.0851194	0.0988463	Conserved
PC_10	12972	TraesCS5A02G225100	TraesCS5B02G223700	TraesCS5D02G232400	10.4797	7.97607	4.41094	0.458296	0.348806	0.192898	40.0121	A,D	A,D	Paragon,Paragon	0.0631117	0.079915	Conserved
PC_10	13003	TraesCS5A02G230400	TraesCS5B02G228900	TraesCS5D02G237400	125.202	46.4083	93.6034	0.47208	0.174984	0.352935	44.8544	A	A	Paragon	0.00995723	0.0578204	Conserved
PC_10	13007	TraesCS5A02G229500	TraesCS5B02G228300	TraesCS5D02G238000	4.40685	2.02515	3.3382	0.45105	0.207279	0.341672	36.6298	A	A	Paragon	0.0424135	0.0548826	Conserved
PC_10	13008	TraesCS5A02G229400	TraesCS5B02G228100	TraesCS5D02G238100	13.8855	24.9857	21.1679	0.231274	0.416158	0.352568	28.1792	A	A	Paragon	0.0510949	0.0725047	Conserved
PC_10	13017	TraesCS5A02G228400	TraesCS5B02G227200	TraesCS5D02G239200	13.3336	11.7998	11.0057	0.368952	0.326511	0.304537	9.82354	B	B	Charger	0.0792084	0.153424	Conserved
PC_10	13020	TraesCS5A02G228100	TraesCS5B02G226900	TraesCS5D02G239500	1.08402	0.488419	5.70741	0.148907	0.0670918	0.784001	117.728	A,B	A,B	Paragon,Charger	0.610375	0.417037	DFB
PC_10	13053	TraesCS5A02G236400	TraesCS5B02G234700	TraesCS5D02G243400	5.57187	8.35064	6.36775	0.274608	0.411559	0.313833	21.1582	B	B	Charger	0.0808319	0.0538268	Conserved
PC_10	13059	TraesCS5A02G237400	TraesCS5B02G235300	TraesCS5D02G244100	4.01453	4.24709	5.95151	0.282452	0.298814	0.418733	22.3229	B	B	Charger	0.125094	0.0451089	Conserved
PC_10	13075	TraesCS5A02G239100	TraesCS5B02G237700	TraesCS5D02G246200	184.135	151.392	289.906	0.294412	0.24206	0.463528	34.7253	A	A	Paragon	0.0435604	0.16126	Conserved
PC_10	13106	TraesCS5A02G243800	TraesCS5B02G241800	TraesCS5D02G250500	4.19839	15.2837	13.9306	0.125653	0.457422	0.416926	54.2979	A	A	Paragon	0.015187	0.291244	DFO_b
PC_10	13116	TraesCS5A02G245400	TraesCS5B02G242900	TraesCS5D02G252200	0.669781	0.821336	0.988512	0.270113	0.331234	0.398653	19.2887	A	A	Paragon	0.03079	0.073301	Conserved
PC_10	13147	TraesCS5A02G249000	TraesCS5B02G246700	TraesCS5D02G256200	40.9868	40.0209	38.6733	0.342467	0.334397	0.323136	2.91271	A	A	Paragon	0.0493798	0.0825245	Conserved
PC_10	13158	TraesCS5A02G251000	TraesCS5B02G249000	TraesCS5D02G258900	9.15235	8.44224	6.89659	0.3737	0.344705	0.281595	14.1281	B	B	Charger	0.243959	0.0494896	DFO_a
PC_10	13171	TraesCS5A02G253400	TraesCS5B02G252400	TraesCS5D02G261200	1.57976	6.80508	3.01008	0.138638	0.597203	0.26416	71.0938	B	B	Charger	0.311865	0.0375964	DFO_a
PC_10	13190	TraesCS5A02G256600	TraesCS5B02G256000	TraesCS5D02G265100	1.6813	2.09976	1.78625	0.301996	0.377158	0.320846	11.7319	B	A,B	Paragon,Charger	0.310849	0.132324	Uncategorised
PC_10	13199	TraesCS5A02G258200	TraesCS5B02G257400	TraesCS5D02G266400	6.17439	7.50599	2.29748	0.386434	0.469775	0.143791	50.8064	A,B	A,B,D	Paragon,Charger,Paragon	0.0897961	0.0930395	Conserved
PC_10	13210	TraesCS5A02G261000	TraesCS5B02G259400	TraesCS5D02G268500	0.295136	3.82676	2.01408	0.0480993	0.623659	0.328241	86.3441	A	A	Paragon	0.0448479	0.281426	DFO_b
PC_10	13227	TraesCS5A02G264400	TraesCS5B02G263700	TraesCS5D02G271900	0.383865	5.40624	2.72849	0.045062	0.63464	0.320298	88.5015	A	A	Paragon	0.0532106	0.280814	DFO_b
PC_10	13246	TraesCS5A02G266700	TraesCS5B02G266300	TraesCS5D02G274500	2.44847	6.88249	0	0.262403	0.737597	0	112.164	A,B	A,B	Paragon,Charger	0.0631672	0.195111	Conserved
PC_10	13250	TraesCS5A02G267100	TraesCS5B02G266700	TraesCS5D02G275000	7.75635	24.7248	6.99571	0.196478	0.626311	0.17721	76.1727	A	A	Paragon	0.0281358	0.232577	DFO_b
PC_10	13287	TraesCS5A02G274100	TraesCS5B02G273500	TraesCS5D02G281200	1.13468	0.178078	0.95203	0.501008	0.0786291	0.420362	67.2707	A	A	Paragon	0.109153	0.187831	Conserved
PC_10	13294	TraesCS5A02G274800	TraesCS5B02G274500	TraesCS5D02G282400	16.4277	3.39956	15.1527	0.469632	0.0971858	0.433182	61.5961	B	B	Charger	0.3054	0.0386265	DFO_a
PC_10	13296	TraesCS5A02G275100	TraesCS5B02G274900	TraesCS5D02G282700	3.13526	0	28.9399	0.0977472	0	0.902253	148.535	A	A	Paragon	0.0448591	0.367284	DFO_b
PC_10	13300	TraesCS5A02G276000	TraesCS5B02G275300	TraesCS5D02G283300	1.16844	3.97709	6.57282	0.0997105	0.33939	0.560899	69.1962	A	A,B	Paragon,Charger	0.025134	0.0544269	Conserved
PC_10	13306	TraesCS5A02G276800	TraesCS5B02G276400	TraesCS5D02G284200	1.3326	0.71896	1.12701	0.419245	0.22619	0.354565	29.479	A,B	B	Charger	0.129987	0.040865	Conserved
PC_10	13324	TraesCS5A02G281100	TraesCS5B02G280100	TraesCS5D02G288000	5.46037	0.709528	5.79048	0.456538	0.0593233	0.484138	71.3102	A	A,B,D	Paragon,Charger,Paragon	0.142962	0.0513936	Conserved
PC_10	13372	TraesCS5A02G289300	TraesCS5B02G288700	TraesCS5D02G297200	18.9594	13.3767	17.1364	0.383232	0.270386	0.346382	17.2629	B	B	Charger	0.0502638	0.0174608	Conserved
PC_10	13376	TraesCS5A02G291000	TraesCS5B02G289900	TraesCS5D02G298300	8.56336	10.6767	8.82854	0.305087	0.380378	0.314535	12.3045	B	A,B	Paragon,Charger	0.0923299	0.0220443	Conserved
PC_10	13380	TraesCS5A02G291500	TraesCS5B02G290600	TraesCS5D02G299000	2.00686	10.0752	9.68395	0.0922017	0.462887	0.444912	62.7058	A	A	Paragon	0.0180944	0.387777	DFO_b
PC_10	13387	TraesCS5A02G292400	TraesCS5B02G291800	TraesCS5D02G299700	17.8796	22.1754	21.2754	0.29153	0.361573	0.346898	11.0817	B	B	Charger	0.134215	0.0425546	Conserved
PC_10	13395	TraesCS5A02G293600	TraesCS5B02G292800	TraesCS5D02G300900	2.89328	2.67857	2.30249	0.367431	0.340165	0.292404	11.3931	A	A	Paragon	0.13032	0.0637856	Conserved
PC_10	13402	TraesCS5A02G295100	TraesCS5B02G294400	TraesCS5D02G302600	6.56756	3.77294	27.9924	0.17133	0.0984258	0.730244	103.699	B	B	Charger	0.182528	0.0457721	Conserved
PC_10	13405	TraesCS5A02G295400	TraesCS5B02G294900	TraesCS5D02G303000	7.58707	2.41839	17.6776	0.274069	0.0873598	0.638572	84.1033	A,B	A,B	Paragon,Charger	0.0382484	0.0117293	Conserved
PC_10	13422	TraesCS5A02G298000	TraesCS5B02G297000	TraesCS5D02G304800	1.92535	1.12916	2.04865	0.377286	0.221268	0.401447	29.3402	B	B	Charger	0.121886	0.0382075	Conserved
PC_10	13435	TraesCS5A02G302100	TraesCS5B02G299400	TraesCS5D02G306700	5.26539	3.08404	3.64089	0.439137	0.257211	0.303652	28.3575	B	B	Charger	0.0756911	0.00561709	Conserved
PC_10	13447	TraesCS5A02G299600	TraesCS5B02G301700	TraesCS5D02G308400	2.37816	1.84993	1.93703	0.385744	0.300064	0.314192	13.7806	B	B	Charger	0.0702299	0.0349032	Conserved
PC_10	13456	TraesCS5A02G303000	TraesCS5B02G303300	TraesCS5D02G309800	16.9878	12.5271	14.0837	0.389641	0.287328	0.323031	15.5785	A,B	A,B	Paragon,Charger	0.0721491	0.137351	Conserved
PC_10	13465	TraesCS5A02G304800	TraesCS5B02G305200	TraesCS5D02G311700	6.33105	1.93067	1.84493	0.626424	0.19103	0.182546	76.1578	A	A	Paragon	0.07597	0.50954	DFO_b
PC_10	13480	TraesCS5A02G307100	TraesCS5B02G307500	TraesCS5D02G314000	3.77976	4.28722	6.15972	0.265681	0.30135	0.432969	26.4333	A,B	A,B	Paragon,Charger	0.074882	0.0692518	Conserved
PC_10	13534	TraesCS5A02G314700	TraesCS5B02G315600	TraesCS5D02G321000	10.8931	2.84846	5.27941	0.57269	0.149754	0.277557	65.0744	B	A,B	Paragon,Charger	0.100938	0.0367809	Conserved
PC_10	13544	TraesCS5A02G316500	TraesCS5B02G317100	TraesCS5D02G322800	3.87689	1.16478	3.32611	0.463312	0.139199	0.39749	51.3949	B	B	Charger	0.368074	0.0517066	DFO_a
PC_10	13546	TraesCS5A02G316700	TraesCS5B02G317300	TraesCS5D02G323000	4.68967	0.618695	5.12816	0.449352	0.0592818	0.491367	71.4791	B	B	Charger	0.600286	0.0626797	DFO_a
PC_10	13555	TraesCS5A02G317800	TraesCS5B02G318400	TraesCS5D02G324200	3.83704	1.36714	4.9292	0.378653	0.134915	0.486432	54.0263	B	B	Charger	0.409264	0.0612867	DFO_a
PC_10	13558	TraesCS5A02G318200	TraesCS5B02G318700	TraesCS5D02G324500	4.39364	1.32659	5.07282	0.407081	0.122911	0.470008	55.4781	B	B	Charger	0.26875	0.0367329	DFO_a
PC_10	13564	TraesCS5A02G318900	TraesCS5B02G319400	TraesCS5D02G325100	6.50948	1.87501	5.26062	0.477056	0.137413	0.385531	52.7206	B	B	Charger	0.160935	0.133099	Conserved
PC_10	13569	TraesCS5A02G319800	TraesCS5B02G320100	TraesCS5D02G325800	7.27609	1.08419	5.63966	0.519723	0.0774424	0.402835	68.7555	A,B	A,B	Paragon,Charger	0.161096	0.144634	Conserved
PC_10	13574	TraesCS5A02G320400	TraesCS5B02G320700	TraesCS5D02G326500	30.9799	8.17043	30.2195	0.44659	0.117781	0.435629	56.0263	B	B	Charger	0.28607	0.0257809	DFO_a
PC_10	13580	TraesCS5A02G321200	TraesCS5B02G321700	TraesCS5D02G328000	1.99418	0.390602	1.20253	0.555898	0.108884	0.335218	67.0538	B	B	Charger	0.285488	0.0361323	DFO_a
PC_10	13581	TraesCS5A02G321300	TraesCS5B02G321800	TraesCS5D02G328100	89.2144	18.13	76.5541	0.485128	0.0985871	0.416284	61.8569	B	A,B,D	Paragon,Charger,Paragon	0.282751	0.0367979	DFO_a
PC_10	13592	TraesCS5A02G323400	TraesCS5B02G323900	TraesCS5D02G330400	7.8894	4.5481	12.615	0.314915	0.181543	0.503543	48.5365	B	B	Charger	0.273584	0.0464222	DFO_a
PC_10	13595	TraesCS5A02G324100	TraesCS5B02G324700	TraesCS5D02G331000	1.05032	0.0851194	3.00525	0.253658	0.0205568	0.725785	107.791	B	B	Charger	0.443473	0.0374319	DFO_a
PC_10	13598	TraesCS5A02G324400	TraesCS5B02G325200	TraesCS5D02G331300	2.35149	1.04355	2.16674	0.422795	0.187628	0.389576	38.1818	A	A	Paragon	0.0688399	0.22347	DFO_b
PC_10	13638	TraesCS5A02G331500	TraesCS5B02G331900	TraesCS5D02G337400	3.08475	0.723842	3.21481	0.43921	0.103061	0.457729	59.8909	B	B	Charger	0.116827	0.0693741	Conserved
PC_10	13642	TraesCS5A02G332000	TraesCS5B02G332300	TraesCS5D02G338000	3.25041	0.482479	1.11993	0.669798	0.0994225	0.23078	89.6091	B	B	Charger	0.112415	0.0229279	Conserved
PC_10	13648	TraesCS5A02G334200	TraesCS5B02G333700	TraesCS5D02G338900	3.77411	3.96564	6.14771	0.271764	0.285556	0.442681	28.4845	B	B	Charger	0.207155	0.091028	DFO_a
PC_10	13650	TraesCS5A02G334600	TraesCS5B02G334100	TraesCS5D02G339400	22.8883	18.4568	20.5486	0.3698	0.298202	0.331998	10.7452	B	B	Charger	0.0582973	0.0209291	Conserved
PC_10	13685	TraesCS5A02G341300	TraesCS5B02G340900	TraesCS5D02G346900	37.6914	0.124383	58.8285	0.390001	0.00128702	0.608712	92.2956	B	B	Charger	0.391364	0.0241952	DFO_a
PC_10	13688	TraesCS5A02G342600	TraesCS5B02G341900	TraesCS5D02G347400	4.02338	0.217203	4.07702	0.483718	0.0261136	0.490168	79.8239	A	A	Paragon	0.316929	0.302433	DFB
PC_10	13709	TraesCS5A02G346500	TraesCS5B02G347600	TraesCS5D02G353200	1.27987	0.039482	2.01911	0.383372	0.0118264	0.604802	89.8914	A,B	A,B	Paragon,Charger	0.487456	0.16118	Uncategorised
PC_10	13727	TraesCS5A02G350200	TraesCS5B02G352900	TraesCS5D02G357300	1.66647	0.334105	1.77595	0.441271	0.088469	0.47026	63.7661	D	D	Paragon	0.0349001	0.248499	DFO_b
PC_10	13742	TraesCS5A02G353700	TraesCS5B02G356300	TraesCS5D02G361000	15.7341	12.1102	34.6368	0.251821	0.193822	0.554357	58.0788	D	D	Paragon	0.122113	0.126739	Conserved
PC_10	13798	TraesCS5A02G362100	TraesCS5B02G364900	TraesCS5D02G371100	5.00984	4.07832	4.00156	0.382731	0.311566	0.305703	12.864	B	B	Charger	0.0848169	0.0557263	Conserved
PC_10	13804	TraesCS5A02G364100	TraesCS5B02G366000	TraesCS5D02G373000	14.9016	4.15792	18.6807	0.394847	0.110172	0.494981	59.893	B	B	Charger	0.216096	0.0131484	DFO_a
PC_10	13808	TraesCS5A02G365500	TraesCS5B02G367100	TraesCS5D02G373500	1.25702	2.01444	2.57485	0.21501	0.344567	0.440423	33.9376	A	A,B	Paragon,Charger	0.239111	0.0925397	DFO_a
PC_10	13813	TraesCS5A02G364900	TraesCS5B02G366500	TraesCS5D02G374200	14.3062	13.2462	12.5393	0.356837	0.330396	0.312766	6.6546	A,B	A,B,D	Paragon,Charger,HET	0.128452	0.0717275	Conserved
PC_10	13818	TraesCS5A02G366700	TraesCS5B02G368800	TraesCS5D02G375900	1.77849	0.773699	1.34624	0.456207	0.198464	0.345329	38.7868	B	B	Charger	0.184578	0.0659556	Conserved
PC_10	13832	TraesCS5A02G369500	TraesCS5B02G371800	TraesCS5D02G378900	5.86798	8.55336	8.12832	0.260225	0.379312	0.360463	19.2034	A	A	Paragon	0.0215264	0.135271	Conserved
PC_10	13837	TraesCS5A02G370000	TraesCS5B02G372300	TraesCS5D02G379500	60.6591	43.5411	43.7025	0.410128	0.29439	0.295482	19.9526	A	A	Paragon	0.00431965	0.103485	Conserved
PC_10	13842	TraesCS5A02G370700	TraesCS5B02G373100	TraesCS5D02G380300	10.2353	6.02185	5.91629	0.461601	0.27158	0.266819	33.3326	A	A,D	Paragon,Charger	0.091512	0.150065	Conserved
PC_10	13846	TraesCS5A02G371500	TraesCS5B02G373600	TraesCS5D02G380900	1.13619	2.23023	2.52398	0.192889	0.378621	0.42849	37.2473	B	B	Charger	0.23211	0.129166	Uncategorised
PC_10	13856	TraesCS5A02G372900	TraesCS5B02G374900	TraesCS5D02G382400	38.1085	39.123	37.3181	0.332681	0.341537	0.325782	2.36946	A	A	Paragon	0.0144012	0.0224798	Conserved
PC_10	13865	TraesCS5A02G373900	TraesCS5B02G375800	TraesCS5D02G383300	7.15277	8.94612	6.86515	0.311477	0.389571	0.298952	14.7312	A	A,B	Paragon,Charger	0.0361375	0.0535116	Conserved
PC_10	13870	TraesCS5A02G374400	TraesCS5B02G376300	TraesCS5D02G384000	4.17492	2.08044	3.39789	0.432488	0.215517	0.351995	32.9048	A,B	A,B,D	Paragon,Charger,Charger	0.0605101	0.18339	Conserved
PC_10	13900	TraesCS5A02G377900	TraesCS5B02G381500	TraesCS5D02G387900	21.1176	80.1326	19.7328	0.17455	0.662346	0.163104	85.4972	B	B	Charger	0.250565	0.0339513	DFO_a
PC_10	13939	TraesCS5A02G383700	TraesCS5B02G388300	TraesCS5D02G393100	5.0405	11.8103	10.9566	0.181265	0.424717	0.394018	39.776	A,B	A,B	Paragon,Charger	0.112602	0.113398	Conserved
PC_10	13948	TraesCS5A02G384800	TraesCS5B02G389600	TraesCS5D02G394500	1.38317	1.42738	1.49659	0.321133	0.331399	0.347468	3.98204	A	A,B	Paragon,Charger	0.00362021	0.187302	Conserved
PC_10	13959	TraesCS5A02G386400	TraesCS5B02G391300	TraesCS5D02G396200	2.08779	11.8046	3.06392	0.123127	0.696177	0.180695	94.6643	B	B	Charger	0.309346	0.17988	Uncategorised
PC_10	13964	TraesCS5A02G386900	TraesCS5B02G391800	TraesCS5D02G396700	9.911	3.868	19.7009	0.296029	0.115532	0.588439	71.5951	A	A	Paragon	0.0758477	0.0939495	Conserved
PC_10	13971	TraesCS5A02G387800	TraesCS5B02G392900	TraesCS5D02G397700	5.20611	1.53979	2.21441	0.581019	0.171845	0.247135	65.3342	A	A	Paragon	0.173794	0.0939772	Conserved
PC_10	13989	TraesCS5A02G390200	TraesCS5B02G395100	TraesCS5D02G400000	8.84569	5.68907	5.18626	0.448541	0.288477	0.262981	30.1752	B	B	Charger	0.151394	0.107127	Conserved
PC_10	13990	TraesCS5A02G390300	TraesCS5B02G395200	TraesCS5D02G400100	8.42329	4.87428	8.68338	0.383209	0.22175	0.395041	29.0444	B	B	Charger	0.106016	0.0660824	Conserved
PC_10	14012	TraesCS5A02G393300	TraesCS5B02G398100	TraesCS5D02G403100	14.7746	13.5825	11.771	0.368186	0.338478	0.293336	11.3069	A	A	Paragon	0.0135961	0.140891	Conserved
PC_10	14023	TraesCS5A02G395700	TraesCS5B02G400500	TraesCS5D02G405000	2.73299	1.79483	2.70338	0.377944	0.248206	0.373849	22.1252	B	B	Charger	0.0293861	0.0941985	Conserved
PC_10	14025	TraesCS5A02G396000	TraesCS5B02G400800	TraesCS5D02G405300	0	1.27742	17.1267	0	0.0694095	0.93059	155.521	B	B	Charger	0.123276	0.0381828	Conserved
PC_10	14052	TraesCS5A02G399900	TraesCS5B02G404700	TraesCS5D02G409800	1.6147	1.25751	1.4394	0.374499	0.291657	0.333843	12.427	B	A,B	Paragon,Charger	0.220577	0.0855292	DFO_a
PC_10	14055	TraesCS5A02G400200	TraesCS5B02G405000	TraesCS5D02G410200	1.04257	1.68672	2.07155	0.217164	0.351338	0.431498	32.4887	B	B	Charger	0.219392	0.0309933	DFO_a
PC_10	14071	TraesCS5A02G402300	TraesCS5B02G407200	TraesCS5D02G412400	97.4741	0.677886	92.2398	0.511966	0.00356048	0.484474	85.7767	B	B	Charger	0.309932	0.026429	DFO_a
PC_10	14073	TraesCS5A02G402600	TraesCS5B02G407400	TraesCS5D02G412600	60.674	34.9006	76.1278	0.353367	0.203262	0.443371	36.3904	B	B	Charger	0.193232	0.0304909	Conserved
PC_10	14087	TraesCS5A02G404500	TraesCS5B02G409400	TraesCS5D02G414600	29.2398	12.2222	25.9704	0.433617	0.181251	0.385132	40.1759	B	B	Charger	0.114406	0.0154265	Conserved
PC_10	14088	TraesCS5A02G404600	TraesCS5B02G409500	TraesCS5D02G414700	2.02364	0.0979151	1.06848	0.634364	0.0306941	0.334942	90.5515	D	D	Charger	0.209232	0.0920686	DFO_a
PC_10	14156	TraesCS5A02G416700	TraesCS5B02G419000	TraesCS5D02G424400	10.1935	4.95972	12.2165	0.372439	0.181212	0.44635	41.0479	B	B	Charger	0.142866	0.0340979	Conserved
PC_10	14168	TraesCS5A02G418200	TraesCS5B02G420300	TraesCS5D02G426200	4.62388	10.8778	10.4805	0.177963	0.418662	0.403374	40.4314	B	B	Charger	0.196757	0.0475495	Conserved
PC_10	14200	TraesCS5A02G424600	TraesCS5B02G426600	TraesCS5D02G433100	3.72794	5.87576	6.13262	0.2369	0.373388	0.389711	25.1733	B	B,D	Charger,Charger	0.281637	0.0203115	DFO_a
PC_10	14453	TraesCS5A02G469800	TraesCS5B02G482400	TraesCS5D02G482800	74.9645	45.8398	59.2512	0.416341	0.254587	0.329072	24.2883	B	B	Charger	0.195104	0.0856959	Conserved
PC_10	14464	TraesCS5A02G472100	TraesCS5B02G484800	TraesCS5D02G484800	2.35742	0.404249	2.1481	0.480149	0.0823357	0.437516	65.5239	B	B	Charger	0.410898	0.05195	DFO_a
PC_10	14466	TraesCS5A02G472600	TraesCS5B02G485500	TraesCS5D02G485300	0.419156	3.82936	2.61073	0.0611082	0.558277	0.380615	75.5803	B	B	Charger	0.329689	0.304501	DFB
PC_10	14471	TraesCS5A02G473300	TraesCS5B02G486200	TraesCS5D02G486000	3.2748	1.24268	1.9973	0.502672	0.190748	0.306579	47.302	B	B	Charger	0.0905715	0.0205061	Conserved
PC_10	14475	TraesCS5A02G473800	TraesCS5B02G486900	TraesCS5D02G486600	18.3502	2.2199	4.38955	0.735195	0.0889395	0.175865	105.218	B	A,B	Paragon,Charger	0.486637	0.0236813	DFO_a
PC_10	14518	TraesCS5A02G482800	TraesCS5B02G496000	TraesCS5D02G496400	811.484	761.66	889.975	0.329454	0.309226	0.36132	7.87887	B	B	Charger	0.0840452	0.0269167	Conserved
PC_10	14530	TraesCS5A02G484800	TraesCS5B02G498100	TraesCS5D02G498300	103.124	2.74258	61.731	0.615307	0.0163641	0.368329	90.3003	B	A,B,D	Paragon,Charger,Paragon	0.479365	0.0428717	DFO_a
PC_10	14564	TraesCS4A02G368800	TraesCS5B02G503800	TraesCS5D02G504600	27.7834	15.7612	23.8123	0.412481	0.233995	0.353524	27.2819	B	B	Charger	0.246216	0.0483688	DFO_a
PC_10	14571	TraesCS4A02G367400	TraesCS5B02G505300	TraesCS5D02G506000	41.7475	21.4424	51.8566	0.362875	0.18638	0.450745	40.3906	B	B	Charger	0.0625711	0.0234401	Conserved
PC_10	14572	TraesCS4A02G367200	TraesCS5B02G505400	TraesCS5D02G506200	5.18582	7.23492	9.66988	0.234752	0.327511	0.437737	30.4853	A,B	A,B	Charger,Charger	0.10059	0.0606255	Conserved
PC_10	14575	TraesCS4A02G366100	TraesCS5B02G507200	TraesCS5D02G507000	4.35129	6.84862	7.26358	0.23567	0.370928	0.393402	25.5966	A	A	Charger	0.0780682	0.0858391	Conserved
PC_10	14610	TraesCS4A02G358700	TraesCS5B02G513100	TraesCS5D02G513600	1.22945	1.37136	4.78794	0.166395	0.185601	0.648004	81.8047	B	B	Charger	0.155473	0.0394799	Conserved
PC_10	14646	TraesCS4A02G352300	TraesCS5B02G519500	TraesCS5D02G518800	15.1477	19.1944	21.758	0.270012	0.342146	0.387843	17.8223	B,D	B,D	Charger,Paragon	0.153253	0.206649	Uncategorised
PC_10	14654	TraesCS4A02G351900	TraesCS5B02G521500	TraesCS5D02G520200	9.10228	1.97672	9.15633	0.449821	0.0976867	0.452492	61.2241	B	B	Charger	0.0858326	0.0395882	Conserved
PC_10	14659	TraesCS4A02G349800	TraesCS5B02G521200	TraesCS5D02G522000	2.16518	2.771	1.46589	0.3382	0.432829	0.228971	30.6048	D	B,D	Charger,Paragon	0.0694483	0.331695	DFO_b
PC_10	14661	TraesCS4A02G349400	TraesCS5B02G523300	TraesCS5D02G522400	0.190118	42.7369	23.1279	0.00287819	0.646991	0.350131	96.7154	D	D	Paragon	0.0324697	0.172275	Conserved
PC_10	14678	TraesCS1A02G407100	TraesCS5B02G528100	TraesCS5D02G527100	11.5684	39.7894	12.4968	0.181168	0.623125	0.195707	75.3216	D	D	Paragon	0.0743116	0.0816093	Conserved
PC_10	14679	TraesCS1A02G407000	TraesCS5B02G528300	TraesCS5D02G527500	0.274535	1.62136	12.9089	0.0185436	0.109515	0.871941	140.598	D	A,D	Paragon,Paragon	0.0883638	0.307	DFO_b
PC_10	14685	TraesCS4A02G343300	TraesCS5B02G531400	TraesCS5D02G529700	16.1336	3.27833	19.5289	0.41431	0.0841875	0.501503	66.0381	D	D	Paragon	0.0770458	0.429689	DFO_b
PC_10	14696	TraesCS4A02G341700	TraesCS5B02G532900	TraesCS5D02G531200	23.2074	26.6287	22.6865	0.320003	0.367177	0.31282	8.85869	D	D	Paragon	0.0474499	0.100647	Conserved
PC_10	14709	TraesCS4A02G336200	TraesCS5B02G536000	TraesCS5D02G533500	2.34578	2.04909	1.7921	0.379148	0.331194	0.289657	13.4352	A,B	A,B,D	Charger,Charger,Paragon	0.371816	0.10971	Uncategorised
PC_10	14713	TraesCS4A02G336800	TraesCS5B02G536500	TraesCS5D02G534000	5.07305	5.07439	7.49107	0.287612	0.287688	0.4247	23.7377	A	A	Charger	0.095659	0.0119953	Conserved
PC_10	14721	TraesCS4A02G339300	TraesCS5B02G548900	TraesCS5D02G535800	5.27196	8.55972	3.22	0.309176	0.501987	0.188837	47.3899	A,D	A,B,D	Charger,Charger,Paragon	0.276927	0.0561415	DFO_a
PC_10	14730	TraesCS4A02G335300	TraesCS5B02G549800	TraesCS5D02G536800	5.7528	4.5678	1.10342	0.50357	0.399842	0.096588	63.4457	B	B	Charger	0.163948	0.263472	Uncategorised
PC_10	14745	TraesCS4A02G331900	TraesCS5B02G547000	TraesCS5D02G540800	3.07167	1.13882	2.49402	0.458151	0.169858	0.371991	44.3949	D	A,D	HET,Paragon	0.534575	0.423113	DFB
PC_10	14747	TraesCS4A02G331600	TraesCS5B02G547200	TraesCS5D02G541100	3.17848	3.24603	18.2246	0.128949	0.131689	0.739362	105.49	A,D	A,D	HET,Paragon	0.210245	0.124789	Uncategorised
PC_10	14751	TraesCS4A02G330300	TraesCS5B02G545100	TraesCS5D02G542400	57.1921	14.3975	39.9562	0.512723	0.129072	0.358204	57.9093	B	B	Charger	0.419393	0.0373	DFO_a
PC_10	14775	TraesCS4A02G315500	TraesCS5B02G563900	TraesCS5D02G550700	8.22403	6.40097	3.57121	0.451964	0.351775	0.196261	38.6535	B	B	Charger	0.0398281	0.0630674	Conserved
PC_10	14864	TraesCS6A02G005800	TraesCS6B02G011400	TraesCS6D02G008500	16.09	2.72083	8.62981	0.586356	0.0991534	0.314491	73.2442	B	B	Charger	0.308341	0.136264	Uncategorised
PC_10	14925	TraesCS6A02G024300	TraesCS6B02G033300	TraesCS6D02G027700	55.0994	14.01	31.5541	0.547362	0.139177	0.313461	61.4452	A	A,B	Charger,Charger	0.288964	0.0844603	DFO_a
PC_10	14933	TraesCS6A02G026700	TraesCS6B02G037300	TraesCS6D02G030500	47.1945	11.3408	80.2372	0.340086	0.0817225	0.578192	74.4911	A	A	Charger	0.0320254	0.263365	DFO_b
PC_10	14942	TraesCS6A02G028700	TraesCS6B02G041100	TraesCS6D02G033100	0.391053	19.0322	8.84055	0.0138359	0.673377	0.312787	99.075	B	B	Charger	0.793427	0.238248	DFB
PC_10	14974	TraesCS6A02G037900	TraesCS6B02G052900	TraesCS6D02G043400	0.655202	4.48326	6.42789	0.0566473	0.387612	0.555741	76.1806	A,B	A,B	Charger,Paragon	0.313508	0.134368	Uncategorised
PC_10	15023	TraesCS6A02G047700	TraesCS6B02G064200	TraesCS6D02G055200	4.6901	0.099727	3.49161	0.566338	0.0120422	0.421619	86.2503	B	B	Paragon	0.0493643	0.175398	Conserved
PC_10	15024	TraesCS6A02G047900	TraesCS6B02G064300	TraesCS6D02G055400	13.185	2.81184	20.0342	0.365935	0.0780395	0.556026	72.1965	A	A,B	Charger,Paragon	0.0682202	0.442799	DFO_b
PC_10	15045	TraesCS6A02G063200	TraesCS6B02G084400	TraesCS6D02G061600	1.4458	97.1311	37.5	0.0106249	0.713796	0.27558	106.538	A	A,B	Charger,Paragon	0.110633	0.0369785	Conserved
PC_10	15052	TraesCS6A02G061000	TraesCS6B02G081400	TraesCS6D02G063600	3.00914	0.667826	1.06075	0.635146	0.140959	0.223895	79.3939	A	A	Charger	0.217534	0.172303	Uncategorised
PC_10	15058	TraesCS6A02G068000	TraesCS6B02G092100	TraesCS6D02G065400	16.1394	10.0194	7.09691	0.485312	0.301284	0.213404	41.6275	A	A	Charger	0.110478	0.098572	Conserved
PC_10	15060	TraesCS6A02G068400	TraesCS6B02G092300	TraesCS6D02G066100	2.4817	3.12963	3.68391	0.266986	0.336691	0.396322	19.42	A	A,D	Charger,Charger	0.208509	0.0376545	DFO_a
PC_10	15094	TraesCS6A02G079000	TraesCS6B02G106100	TraesCS6D02G072600	3.54457	10.5059	5.52527	0.181069	0.53668	0.28225	54.9679	A	A	Charger	0.129488	0.0370978	Conserved
PC_10	15103	TraesCS6A02G080600	TraesCS6B02G108100	TraesCS6D02G074300	17.1422	42.0305	19.5657	0.217711	0.533799	0.248489	52.2868	A	A	Charger	0.337037	0.0994721	DFO_a
PC_10	15174	TraesCS6A02G096600	TraesCS6B02G125000	TraesCS6D02G087700	2.82456	3.07268	3.67801	0.294986	0.320898	0.384116	13.7544	B	B	Paragon	0.0487719	0.0771128	Conserved
PC_10	15184	TraesCS6A02G093100	TraesCS6B02G121900	TraesCS6D02G089300	2.5997	1.12561	4.98108	0.298597	0.129285	0.572118	67.0351	A	A	Charger	0.0977605	0.0100313	Conserved
PC_10	15194	TraesCS6A02G102300	TraesCS6B02G130700	TraesCS6D02G090900	1.02801	2.76675	3.0396	0.150418	0.404829	0.444753	47.8987	B	B	Paragon	0.0625357	0.0863657	Conserved
PC_10	15201	TraesCS6A02G103400	TraesCS6B02G132500	TraesCS6D02G091900	0.521865	5.43415	2.68223	0.0604133	0.62908	0.310506	85.506	B	B	Paragon	0.0611776	0.222979	DFO_b
PC_10	15216	TraesCS6A02G105900	TraesCS6B02G135200	TraesCS6D02G094400	7.39819	4.46548	8.00897	0.37228	0.224705	0.403015	28.5965	A	A	Charger	0.0135968	0.0892087	Conserved
PC_10	15220	TraesCS6A02G107200	TraesCS6B02G135400	TraesCS6D02G095000	2.32599	2.21347	2.45718	0.332444	0.316362	0.351194	5.23005	A	A	Charger	0.0703426	0.0627807	Conserved
PC_10	15225	TraesCS6A02G107700	TraesCS6B02G136300	TraesCS6D02G095600	3.41858	3.01101	3.43312	0.346616	0.305293	0.348091	7.28852	A	A	Charger	0.116357	0.0200339	Conserved
PC_10	15236	TraesCS6A02G109000	TraesCS6B02G137600	TraesCS6D02G097400	9.5107	4.06204	8.78727	0.425344	0.181665	0.39299	39.7022	A	A,D	Charger,Charger	0.10314	0.0403636	Conserved
PC_10	15245	TraesCS6A02G110100	TraesCS6B02G138400	TraesCS6D02G098500	4.84648	0.743609	2.86428	0.573252	0.0879556	0.338793	72.8082	B	A,B	Charger,Paragon	0.0962356	0.0305471	Conserved
PC_10	15256	TraesCS6A02G113500	TraesCS6B02G140500	TraesCS6D02G101500	0.718202	12.3921	3.7198	0.0426738	0.736305	0.221021	108.059	B	A,B	Charger,Paragon	0.0320805	0.355693	DFO_b
PC_10	15268	TraesCS6A02G115100	TraesCS6B02G142700	TraesCS6D02G103800	16.0579	0.153601	23.2323	0.407108	0.00389416	0.588998	89.8341	A	A	Charger	0.0289499	0.0149617	Conserved
PC_10	15279	TraesCS6A02G116400	TraesCS6B02G144400	TraesCS6D02G105400	18.878	0.17594	0.830865	0.949368	0.00884796	0.0417839	160.127	A	A	Charger	0.277534	0.0212665	DFO_a
PC_10	15285	TraesCS6A02G117300	TraesCS6B02G145100	TraesCS6D02G106900	0.409502	0.0741801	2.45967	0.139128	0.0252026	0.83567	131.625	A	A	Charger	0.322752	0.0651547	DFO_a
PC_10	15290	TraesCS6A02G118100	TraesCS6B02G146300	TraesCS6D02G108100	8.09195	7.7585	8.07325	0.33824	0.324302	0.337458	2.34938	A	A	Charger	0.14105	0.0872303	Conserved
PC_10	15293	TraesCS6A02G118800	TraesCS6B02G146800	TraesCS6D02G108700	3.15829	3.90387	3.88866	0.288406	0.356491	0.355102	11.6742	A,B	A,B	Charger,Paragon	0.0708398	0.0653701	Conserved
PC_10	15296	TraesCS6A02G119100	TraesCS6B02G147200	TraesCS6D02G109000	29.0217	14.4957	27.1131	0.410895	0.205233	0.383872	33.5274	A,B	A,B	Charger,Paragon	0.147899	0.0720862	Conserved
PC_10	15300	TraesCS6A02G119900	TraesCS6B02G148200	TraesCS6D02G109800	100.705	86.5949	110.48	0.338186	0.290801	0.371013	12.0976	A	A	Charger	0.0286419	0.0652665	Conserved
PC_10	15345	TraesCS6A02G129100	TraesCS6B02G157400	TraesCS6D02G118600	14.1241	1.95952	15.4805	0.447474	0.0620808	0.490446	70.7676	B	B	Paragon	0.051144	0.277638	DFO_b
PC_10	15355	TraesCS6A02G131700	TraesCS6B02G160100	TraesCS6D02G121500	4.5937	1.0941	0.4907	0.743497	0.177082	0.0794206	107.566	A	A	Charger	0.148202	0.0164171	Conserved
PC_10	15358	TraesCS6A02G132400	TraesCS6B02G160500	TraesCS6D02G122100	0.590356	0.671335	3.27432	0.130149	0.148001	0.72185	100.975	A	A,B	Charger,Paragon	0.171688	0.188388	Conserved
PC_10	15374	TraesCS6A02G134700	TraesCS6B02G162800	TraesCS6D02G123900	15.731	7.91863	9.81191	0.470122	0.236649	0.293229	36.5382	A	A,B	Charger,Paragon	0.0758561	0.0958661	Conserved
PC_10	15398	TraesCS6A02G140200	TraesCS6B02G168700	TraesCS6D02G128800	1.37958	1.1578	0.7744	0.416568	0.349601	0.233832	27.7344	A,B	A,B	Charger,Paragon	0.436524	0.191102	Uncategorised
PC_10	15452	TraesCS6A02G148400	TraesCS6B02G176600	TraesCS6D02G137700	79.1041	89.3021	68.2822	0.334212	0.377298	0.28849	13.3232	B	B	Paragon	0.00719226	0.0457375	Conserved
PC_10	15464	TraesCS6A02G150000	TraesCS6B02G178000	TraesCS6D02G139700	5.49119	1.78692	0.193367	0.734953	0.239166	0.0258807	109.138	B	B	Paragon	0.0434936	0.822938	DFO_b
PC_10	15473	TraesCS6A02G151200	TraesCS6B02G179500	TraesCS6D02G141400	27.2796	10.5971	21.2239	0.461579	0.179306	0.359114	42.8674	B	A,B	Charger,Paragon	0.0599949	0.161096	Conserved
PC_10	15479	TraesCS6A02G152400	TraesCS6B02G180500	TraesCS6D02G142200	0.667399	3.34677	57.1112	0.0109185	0.0547525	0.934329	156.282	B	B	Paragon	0.0367756	0.046507	Conserved
PC_10	15488	TraesCS6A02G153800	TraesCS6B02G181500	TraesCS6D02G143300	1.22115	1.9827	4.37261	0.161177	0.261692	0.577131	65.1102	B	B	Paragon	0.372913	0.0735339	DFO_a
PC_10	15498	TraesCS6A02G154800	TraesCS6B02G182800	TraesCS6D02G144700	9.64255	5.8712	14.2162	0.324338	0.197485	0.478177	42.1686	B	B	Paragon	0.0663135	0.123139	Conserved
PC_10	15507	TraesCS6A02G155700	TraesCS6B02G183900	TraesCS6D02G145700	1.28694	3.31259	1.16201	0.223367	0.57495	0.201684	62.8579	B	B	Paragon	0.0192751	0.233525	DFO_b
PC_10	15566	TraesCS6A02G158500	TraesCS6B02G192800	TraesCS6D02G154000	2.408	0.760118	3.7834	0.346399	0.109346	0.544255	65.3247	B	A,B	Charger,Paragon	0.0215128	0.0511106	Conserved
PC_10	15581	TraesCS6A02G167200	TraesCS6B02G194600	TraesCS6D02G155700	36.5357	26.5292	45.3303	0.33706	0.244745	0.418195	26.0355	B	B	Paragon	0.0144277	0.0297778	Conserved
PC_10	15590	TraesCS6A02G168200	TraesCS6B02G196000	TraesCS6D02G157300	1.80051	3.18326	0.98546	0.301632	0.533278	0.16509	55.839	B	B	Paragon	0.195433	0.0887228	Conserved
PC_10	15632	TraesCS6A02G174600	TraesCS6B02G203200	TraesCS6D02G163700	42.8532	31.6934	52.4271	0.337497	0.249606	0.412897	24.5176	B	B	Paragon	0.0612035	0.228744	DFO_b
PC_10	15642	TraesCS6A02G178700	TraesCS6B02G206100	TraesCS6D02G165400	29.3916	26.9895	23.78	0.366656	0.336691	0.296653	10.5367	B	B	Paragon	0.0127798	0.0870443	Conserved
PC_10	15657	TraesCS6A02G176900	TraesCS6B02G208900	TraesCS6D02G167200	9.2931	4.73802	9.68559	0.391838	0.199775	0.408387	34.788	A	A	Charger	0.206948	0.13732	Uncategorised
PC_10	15668	TraesCS6A02G181100	TraesCS6B02G210200	TraesCS6D02G168400	5.78222	5.63812	9.89445	0.271277	0.264517	0.464206	34.0168	B	B	Paragon	0.114648	0.0184519	Conserved
PC_10	15681	TraesCS6A02G184500	TraesCS6B02G211900	TraesCS6D02G170500	0.863671	0.104373	2.04114	0.287012	0.0346847	0.678304	97.2901	A	A	Charger	0.149576	0.17703	Conserved
PC_10	15709	TraesCS6A02G191400	TraesCS6B02G219700	TraesCS6D02G174500	72.511	186.627	178.87	0.165547	0.42608	0.408372	43.673	A,B	A,B	Charger,Paragon	0.227553	0.0621155	DFO_a
PC_10	15710	TraesCS6A02G191500	TraesCS6B02G221100	TraesCS6D02G174600	3.17724	14.6481	3.72223	0.147452	0.679803	0.172745	90.0953	A	A,B	Charger,Paragon	0.0706222	0.342357	DFO_b
PC_10	15711	TraesCS6A02G191000	TraesCS6B02G231400	TraesCS6D02G174700	15.02	6.72298	5.37905	0.553794	0.247879	0.198328	57.7575	A	A	Charger	0.139946	0.0956082	Conserved
PC_10	15723	TraesCS6A02G188200	TraesCS6B02G218600	TraesCS6D02G178000	3.25381	9.33375	9.8453	0.145047	0.416075	0.438878	49.0377	B	B	Paragon	0.0427068	0.0187416	Conserved
PC_10	15724	TraesCS6A02G190000	TraesCS6B02G216100	TraesCS6D02G178200	7.12947	9.2965	12.2472	0.248646	0.324223	0.427131	26.8771	A	A	Charger	0.0418601	0.0254369	Conserved
PC_10	15732	TraesCS6A02G197800	TraesCS6B02G235100	TraesCS6D02G179300	4.27324	2.11686	5.11994	0.371262	0.183914	0.444824	40.358	A	A	Charger	0.119047	0.181589	Conserved
PC_10	15737	TraesCS6A02G189700	TraesCS6B02G218500	TraesCS6D02G180000	12.6532	6.4846	9.89906	0.435764	0.223323	0.340913	31.927	A	A	Charger	0.0759999	0.0619626	Conserved
PC_10	15755	TraesCS6A02G197700	TraesCS6B02G218700	TraesCS6D02G183000	17.3868	29.7531	33.5888	0.215374	0.368557	0.41607	31.4646	A	A,B	Charger,Paragon	0.0717748	0.01194	Conserved
PC_10	15756	TraesCS6A02G195600	TraesCS6B02G223100	TraesCS6D02G183200	8.30008	6.22648	10.5559	0.330911	0.24824	0.420849	25.899	A	A	Charger	0.0262734	0.0103005	Conserved
PC_10	15759	TraesCS6A02G195200	TraesCS6B02G233800	TraesCS6D02G183600	15.5008	19.0616	16.4256	0.304008	0.373845	0.322146	10.8713	A	A	Charger	0.0560281	0.0562257	Conserved
PC_10	15760	TraesCS6A02G195100	TraesCS6B02G231600	TraesCS6D02G183700	9.08951	9.04736	10.9176	0.312843	0.311393	0.375764	11.0259	A	A,B	Charger,Paragon	0.180078	0.041425	Conserved
PC_10	15762	TraesCS6A02G192900	TraesCS6B02G231200	TraesCS6D02G184000	1.56982	2.54838	0.19271	0.364151	0.591146	0.0447029	82.3565	A	A	Charger	0.383556	0.104722	Uncategorised
PC_10	15764	TraesCS6A02G204000	TraesCS6B02G220600	TraesCS6D02G184200	3.70418	3.35232	4.63211	0.316905	0.286803	0.396292	16.969	A	A	Charger	0.135268	0.0956535	Conserved
PC_10	15765	TraesCS6A02G199000	TraesCS6B02G220000	TraesCS6D02G184300	3.17712	8.32767	3.13504	0.217019	0.568837	0.214145	61.1871	A	A,B	Charger,Paragon	0.0958502	0.018918	Conserved
PC_10	15766	TraesCS6A02G198600	TraesCS6B02G230000	TraesCS6D02G184500	5.11392	2.67749	8.62287	0.311553	0.16312	0.525327	54.6251	A	A	Charger	0.109958	0.044	Conserved
PC_10	15775	TraesCS6A02G202100	TraesCS6B02G227800	TraesCS6D02G185900	1.80021	3.29088	6.02793	0.161904	0.295968	0.542128	57.8539	B	A,B	Charger,Paragon	0.113363	0.036648	Conserved
PC_10	15816	TraesCS6A02G208300	TraesCS6B02G236800	TraesCS6D02G191900	56.6137	67.125	67.0308	0.296765	0.351864	0.351371	9.501	A	A,B	Charger,Paragon	0.0219159	0.0245781	Conserved
PC_10	15830	TraesCS6A02G210300	TraesCS6B02G239100	TraesCS6D02G193500	4.08161	1.39853	3.82946	0.43843	0.150224	0.411345	47.7463	A,B	A,B	Charger,Paragon	0.0438264	0.0254428	Conserved
PC_10	15843	TraesCS6A02G212800	TraesCS6B02G241600	TraesCS6D02G194800	1.84023	2.55167	2.24151	0.277419	0.384669	0.337913	16.1315	B	A,B	Charger,Paragon	0.00385807	0.230515	DFO_b
PC_10	15844	TraesCS6A02G212700	TraesCS6B02G241500	TraesCS6D02G194900	2.13899	5.07793	2.91572	0.211099	0.501146	0.287755	45.0898	A	A,B,D	Charger,Paragon,HET	0.023395	0.239291	DFO_b
PC_10	15847	TraesCS6A02G212000	TraesCS6B02G242900	TraesCS6D02G195600	2.63674	3.06189	1.88144	0.347851	0.40394	0.248209	23.6622	A	A	Charger	0.0887054	0.276123	DFO_b
PC_10	15848	TraesCS6A02G211600	TraesCS6B02G243100	TraesCS6D02G195700	8.49601	7.87523	16.1957	0.260878	0.241817	0.497305	42.6969	A	A	Charger	0.167042	0.0241524	Conserved
PC_10	15865	TraesCS6A02G215700	TraesCS6B02G245300	TraesCS6D02G198000	11.091	0.128912	0.665994	0.933122	0.0108458	0.0560324	155.977	A	A	Charger	0.0875434	0.0651308	Conserved
PC_10	15869	TraesCS6A02G217000	TraesCS6B02G245800	TraesCS6D02G198500	25.9578	8.73257	21.5224	0.461777	0.155349	0.382874	47.7324	A	A,B	Charger,Paragon	0.0437161	0.0944558	Conserved
PC_10	15875	TraesCS6A02G216400	TraesCS6B02G246500	TraesCS6D02G199200	79.9873	71.9887	130.52	0.283145	0.254831	0.462025	33.7037	A,B	A,B	Charger,Paragon	0.0237959	0.138919	Conserved
PC_10	15974	TraesCS6A02G221700	TraesCS6B02G259600	TraesCS6D02G213600	3.86576	2.78345	4.40485	0.349714	0.251803	0.398483	22.4097	A,B	A,B	Charger,Paragon	0.0727235	0.0798093	Conserved
PC_10	15987	TraesCS6A02G220000	TraesCS6B02G261400	TraesCS6D02G215200	4.65878	3.80667	3.87721	0.377454	0.308416	0.314131	11.4948	B	B	Paragon	0.0252619	0.103641	Conserved
PC_10	15993	TraesCS6A02G233100	TraesCS6B02G260100	TraesCS6D02G216000	23.7052	8.17783	13.2666	0.525037	0.181127	0.293836	52.5972	B	B	Paragon	0.166866	0.168797	Conserved
PC_10	16043	TraesCS6A02G240000	TraesCS6B02G284600	TraesCS6D02G222300	0.936416	4.20694	16.4437	0.0433785	0.194882	0.761739	113.599	A,D	A,D	Charger,Charger	0.0758977	0.173835	Conserved
PC_10	16048	TraesCS6A02G240600	TraesCS6B02G284100	TraesCS6D02G222800	13.1639	22.6903	20.0887	0.235309	0.405597	0.359093	26.4054	A	A	Charger	0.157174	0.0279246	Conserved
PC_10	16053	TraesCS6A02G241200	TraesCS6B02G283400	TraesCS6D02G223400	7.39332	7.12243	7.98476	0.328584	0.316545	0.35487	5.87962	A	A,D	Charger,Charger	0.104999	0.0323237	Conserved
PC_10	16055	TraesCS6A02G241400	TraesCS6B02G283200	TraesCS6D02G223600	131.816	128.66	103.964	0.361695	0.353035	0.285269	12.5548	A	A	Charger	0.0481057	0.0514159	Conserved
PC_10	16060	TraesCS6A02G242300	TraesCS6B02G282200	TraesCS6D02G224200	57.6721	45.3362	39.1167	0.405785	0.318988	0.275227	19.9351	A	A	Charger	0.140755	0.0263591	Conserved
PC_10	16076	TraesCS6A02G244000	TraesCS6B02G280300	TraesCS6D02G226300	2.56632	1.73768	3.6394	0.323076	0.218758	0.458167	36.0101	A	A,D	Charger,Charger	0.119002	0.0209499	Conserved
PC_10	16078	TraesCS6A02G244600	TraesCS6B02G279700	TraesCS6D02G226800	3.94252	3.12468	6.29944	0.294952	0.233767	0.471281	36.9963	A	A	Charger	0.128331	0.0526928	Conserved
PC_10	16094	TraesCS6A02G246400	TraesCS6B02G278100	TraesCS6D02G228800	61.615	14.0129	20.7232	0.639484	0.145436	0.21508	80.2234	A	A	Charger	0.053479	0.0517059	Conserved
PC_10	16212	TraesCS6A02G261700	TraesCS6B02G289000	TraesCS6D02G242400	3.56289	1.13186	1.72207	0.555242	0.17639	0.268369	59.2813	A	A	Charger	0.103956	0.0293069	Conserved
PC_10	16230	TraesCS6A02G270800	TraesCS6B02G297900	TraesCS6D02G244300	2.10436	3.69858	3.90124	0.216851	0.381133	0.402016	30.4248	A	A	Charger	0.135183	0.060521	Conserved
PC_10	16269	TraesCS6A02G265400	TraesCS6B02G292400	TraesCS6D02G249300	9.20691	8.20726	5.69745	0.398367	0.355114	0.246519	23.4696	A	A	Charger	0.0719632	0.0838201	Conserved
PC_10	16312	TraesCS6A02G274600	TraesCS6B02G302100	TraesCS6D02G254900	1.44403	1.68671	1.7669	0.294842	0.344393	0.360766	10.2976	A,D	A,D	Charger,Charger	0.0949631	0.0455732	Conserved
PC_10	16340	TraesCS6A02G278000	TraesCS6B02G306300	TraesCS6D02G258600	9.37347	5.49753	9.01861	0.392366	0.230122	0.377512	26.9075	B	B	Paragon	0.0504726	0.111683	Conserved
PC_10	16433	TraesCS6A02G292000	TraesCS6B02G322400	TraesCS6D02G273200	4.65647	13.7595	1.01403	0.239653	0.708158	0.0521886	101.361	A	A	Charger	0.0578615	0.243778	DFO_b
PC_10	16457	TraesCS6A02G295100	TraesCS6B02G325200	TraesCS6D02G275700	5.96733	0.568057	4.10604	0.560764	0.0533817	0.385854	77.3209	B	B	Paragon	0.141146	0.254902	Uncategorised
PC_10	16463	TraesCS6A02G296000	TraesCS6B02G325900	TraesCS6D02G276400	1.32925	5.39383	4.26058	0.121021	0.491078	0.387902	57.2904	A,B	A,B	Charger,Paragon	0.151665	0.173576	Conserved
PC_10	16471	TraesCS6A02G297400	TraesCS6B02G327100	TraesCS6D02G277300	19.9917	23.8628	3.51987	0.421994	0.503707	0.0742991	68.4061	B	B	Paragon	0.0800334	0.313373	DFO_b
PC_10	16474	TraesCS6A02G297900	TraesCS6B02G327400	TraesCS6D02G277800	0.833937	3.58096	2.82504	0.115186	0.494612	0.390202	58.8005	A,B	A,B	Charger,Paragon	0.174953	0.0559049	Conserved
PC_10	16476	TraesCS6A02G298300	TraesCS6B02G327800	TraesCS6D02G278100	1.82502	3.57458	3.95669	0.195058	0.382051	0.422891	36.4435	A	A	Charger	0.118567	0.0817664	Conserved
PC_10	16492	TraesCS6A02G300400	TraesCS6B02G330100	TraesCS6D02G280300	4.0726	16.2446	2.24681	0.180491	0.719934	0.099575	101.172	A	A	Charger	0.174136	0.0688994	Conserved
PC_10	16493	TraesCS6A02G300500	TraesCS6B02G330200	TraesCS6D02G280400	3.54515	5.78967	7.07289	0.216066	0.352863	0.431071	32.6475	A	A	Charger	0.106628	0.0503171	Conserved
PC_10	16509	TraesCS6A02G303000	TraesCS6B02G332300	TraesCS6D02G282600	31.1984	54.2886	36.2354	0.256308	0.446003	0.297689	29.9233	A,B	A,B	Charger,Paragon	0.0661798	0.0234248	Conserved
PC_10	16533	TraesCS6A02G306900	TraesCS6B02G335500	TraesCS6D02G286100	5.35447	5.51839	7.15434	0.297022	0.306115	0.396864	16.562	A	A	Charger	0.0462582	0.0794028	Conserved
PC_10	16537	TraesCS6A02G307400	TraesCS6B02G336000	TraesCS6D02G286500	6.81874	7.11411	8.93141	0.298227	0.311146	0.390628	15.0111	B	B	Paragon	0.0391202	0.0618029	Conserved
PC_10	16557	TraesCS6A02G309600	TraesCS6B02G339400	TraesCS6D02G289000	5.39912	5.22992	9.40945	0.269437	0.260994	0.469569	35.4177	A	A	Charger	0.156387	0.0603298	Conserved
PC_10	16563	TraesCS6A02G310200	TraesCS6B02G340100	TraesCS6D02G289600	5.17788	6.7761	3.9674	0.325216	0.425598	0.249187	26.5455	A	A	Charger	0.107357	0.0276369	Conserved
PC_10	16590	TraesCS6A02G313800	TraesCS6B02G343900	TraesCS6D02G293200	20.4539	32.9276	18.6784	0.283845	0.456947	0.259207	32.3278	A	A,D	Charger,Paragon	0.030474	0.301402	DFO_b
PC_10	16592	TraesCS6A02G314100	TraesCS6B02G344100	TraesCS6D02G293400	27.5225	84.8686	58.1933	0.161342	0.497517	0.341141	50.467	A	A,B	Charger,Paragon	0.0485392	0.0197431	Conserved
PC_10	16593	TraesCS6A02G314200	TraesCS6B02G344200	TraesCS6D02G293500	1.58388	0.891126	1.57469	0.391111	0.220047	0.388841	29.4345	A	A	Charger	0.22918	0.0701657	DFO_a
PC_10	16611	TraesCS6A02G316300	TraesCS6B02G346800	TraesCS6D02G295600	6.20239	3.73973	5.50151	0.401615	0.242154	0.356231	24.6479	B	B,D	Paragon,Paragon	0.0902268	0.0362049	Conserved
PC_10	16618	TraesCS6A02G317403	TraesCS6B02G347600	TraesCS6D02G296700	17.2386	30.139	24.6926	0.239192	0.418189	0.342619	26.9578	A	A	Charger	0.13595	0.059438	Conserved
PC_10	16692	TraesCS6A02G330200	TraesCS6B02G361000	TraesCS6D02G309100	11.4562	4.63477	3.44233	0.586495	0.237276	0.176229	66.4078	B	B	Paragon	0.186175	0.110356	Conserved
PC_10	16716	TraesCS6A02G333700	TraesCS6B02G364100	TraesCS6D02G312900	6.68992	3.4931	7.88681	0.370226	0.193311	0.436463	37.7112	A	A	Charger	0.444553	0.0306337	DFO_a
PC_10	16719	TraesCS6A02G334000	TraesCS6B02G364700	TraesCS6D02G313200	10.2994	0.309135	6.27637	0.609976	0.0183084	0.371716	89.3086	A	A	Charger	0.0536783	0.0638563	Conserved
PC_10	16730	TraesCS6A02G335700	TraesCS6B02G366400	TraesCS6D02G315400	0.800942	0.992088	1.58047	0.237422	0.294083	0.468495	36.13	A	A,D	Charger,Paragon	0.162083	0.0141296	Conserved
PC_10	16739	TraesCS6A02G336800	TraesCS6B02G367200	TraesCS6D02G317100	9.24694	0.409185	9.19299	0.490577	0.0217084	0.487715	80.9637	A	A	Charger	0.00356176	0.0609553	Conserved
PC_10	16858	TraesCS6A02G357400	TraesCS6B02G389400	TraesCS6D02G339400	2.26157	0.696162	0.0761897	0.745428	0.229459	0.0251126	111.367	B	B	Paragon	0.0630744	0.227976	DFO_b
PC_10	16882	TraesCS6A02G360900	TraesCS6B02G393700	TraesCS6D02G344400	89.3908	40.6521	101.386	0.386255	0.175657	0.438088	41.6968	A	A,B	Paragon,Paragon	0.0509186	0.0904822	Conserved
PC_10	16884	TraesCS6A02G361100	TraesCS6B02G393900	TraesCS6D02G344600	2.21461	0.394513	2.93579	0.399395	0.0711487	0.529456	70.8563	A	A	Paragon	0.0983785	0.208066	DFO_b
PC_10	16896	TraesCS6A02G365100	TraesCS6B02G399500	TraesCS6D02G348500	3.5876	2.64429	3.94957	0.352366	0.259716	0.387918	19.8558	B	B	Paragon	0.0609014	0.121052	Conserved
PC_10	16960	TraesCS6A02G376200	TraesCS6B02G414000	TraesCS6D02G361400	4.88437	2.32136	1.64272	0.552003	0.262346	0.185651	57.9651	A	A	Paragon	0.122941	0.0467839	Conserved
PC_10	16986	TraesCS6A02G381800	TraesCS6B02G421000	TraesCS6D02G366500	1.53281	2.14933	0.664354	0.352655	0.494497	0.152848	51.4926	D	D	Charger	0.284804	0.394583	DFB
PC_10	16993	TraesCS6A02G383800	TraesCS6B02G423100	TraesCS6D02G368800	51.9356	19.1074	32.4414	0.501869	0.184641	0.313491	47.8627	A,D	A,B,D	Paragon,Paragon,Charger	0.045182	0.110347	Conserved
PC_10	17007	TraesCS6A02G386400	TraesCS6B02G425400	TraesCS6D02G371000	10.0414	5.88322	4.52312	0.491077	0.287719	0.221204	42.1801	A,D	A,B,D	HET,Paragon,Charger	0.264651	0.163966	Uncategorised
PC_10	17008	TraesCS6A02G386500	TraesCS6B02G425600	TraesCS6D02G371100	21.514	27.6451	15.2774	0.333879	0.429029	0.237092	28.7909	A,B,D	A,B,D	HET,Paragon,Charger	0.0616466	0.15577	Conserved
PC_10	17009	TraesCS6A02G386600	TraesCS6B02G425700	TraesCS6D02G371200	24.2401	22.3975	20.0666	0.363397	0.335773	0.300829	9.40655	A,B,D	A,B,D	HET,Paragon,Charger	0.0788226	0.181487	Conserved
PC_10	17024	TraesCS6A02G389100	TraesCS6B02G430100	TraesCS6D02G374400	7.86728	16.9586	3.29544	0.279762	0.603052	0.117187	74.1969	D	D	HET	0.173424	0.230998	Uncategorised
PC_10	17041	TraesCS6A02G393900	TraesCS6B02G433800	TraesCS6D02G379300	0.777828	5.9344	2.66947	0.0829092	0.632551	0.28454	83.4151	D	D	Charger	0.127431	0.0881373	Conserved
PC_10	17043	TraesCS6A02G394200	TraesCS6B02G434200	TraesCS6D02G379700	0.744076	1.75615	1.92091	0.1683	0.397217	0.434483	43.2398	D	D	Charger	0.096047	0.0852731	Conserved
PC_10	17047	TraesCS6A02G394900	TraesCS6B02G434800	TraesCS6D02G380200	3.923	3.77538	4.28413	0.327394	0.315074	0.357532	6.55289	D	D	Charger	0.0711691	0.247382	DFO_b
PC_10	17065	TraesCS6A02G399600	TraesCS6B02G439800	TraesCS6D02G383800	32.813	32.1533	53.2363	0.277599	0.272018	0.450382	30.4217	A,D	A,D	HET,Charger	0.044541	0.0691584	Conserved
PC_10	17073	TraesCS6A02G400500	TraesCS6B02G441100	TraesCS6D02G384800	2.69458	0.0327205	0.0219043	0.980131	0.0119018	0.0079675	168.044	D	D	Charger	1.13171	0.00904184	DFO_a
PC_10	17076	TraesCS6A02G402000	TraesCS6B02G444100	TraesCS6D02G385600	22.3405	13.1879	6.27372	0.534434	0.315485	0.150081	57.8391	A	A,D	HET,Charger	0.479925	0.113618	Uncategorised
PC_10	17077	TraesCS6A02G401900	TraesCS6B02G444000	TraesCS6D02G385700	16.0334	5.78909	5.63865	0.583858	0.21081	0.205332	65.0935	D	A,D	HET,Charger	0.259066	0.0787949	DFO_a
PC_10	17083	TraesCS6A02G403600	TraesCS6B02G447500	TraesCS6D02G387100	6.98432	1.91791	0.364795	0.753674	0.206961	0.0393648	112.064	B	B	Paragon	0.0367611	0.182743	Conserved
PC_10	17084	TraesCS6A02G403800	TraesCS6B02G447700	TraesCS6D02G387300	9.94715	25.2989	4.41612	0.250797	0.63786	0.111343	81.8369	B	B	Paragon	0.0819884	0.480983	DFO_b
PC_10	17087	TraesCS6A02G404700	TraesCS6B02G449000	TraesCS6D02G388000	17.094	5.28439	1.63461	0.711864	0.220064	0.0680721	100.953	A,D	A,D	Paragon,Charger	0.03611	0.233672	DFO_b
PC_10	17090	TraesCS6A02G405100	TraesCS6B02G449300	TraesCS6D02G388400	0.640046	2.82688	1.81529	0.12117	0.535169	0.343661	62.1577	B,D	B,D	Paragon,HET	0.0681752	0.337907	DFO_b
PC_10	17092	TraesCS6A02G405400	TraesCS6B02G449800	TraesCS6D02G389100	3.23648	7.78476	4.92531	0.202958	0.488178	0.308864	43.2528	A	A,D	Paragon,HET	0.0443265	0.0975542	Conserved
PC_10	17102	TraesCS6A02G408400	TraesCS6B02G454500	TraesCS6D02G392300	113.239	40.0181	4.63494	0.717192	0.253453	0.0293552	105.242	A	A	Paragon	0.0515536	0.169407	Conserved
PC_10	17124	TraesCS6A02G413700	TraesCS6B02G463000	TraesCS6D02G398300	1.4214	5.43844	1.51167	0.16979	0.649637	0.180573	82.194	B	A,B	Paragon,Paragon	0.0519553	0.252439	DFO_b
PC_10	17129	TraesCS6A02G416000	TraesCS6B02G473400	TraesCS6D02G401200	23.266	18.06	28.9895	0.33088	0.256843	0.412277	23.3239	B	B	Paragon	0.00813992	0.275375	DFO_b
PC_10	17134	TraesCS6A02G416700	TraesCS6B02G472700	TraesCS6D02G401900	14.8246	27.3784	0.318346	0.348638	0.643875	0.00748674	95.541	B	B	Paragon	0.0081736	0.0607472	Conserved
PC_10	17141	TraesCS6A02G417700	TraesCS6B02G471500	TraesCS6D02G402900	4.81196	1.45217	4.91887	0.430292	0.129855	0.439852	52.8847	A	A,D	Paragon,HET	0.00608079	0.104986	Conserved
PC_10	17168	TraesCS3A02G300400	TraesCS3B02G336100	TraesCS7D02G014200	0.162768	2.4442	2.1857	0.0339618	0.509987	0.456051	78.1986	D	D	Paragon	0.0692251	0.120023	Conserved
PC_10	17191	TraesCS7A02G108400	TraesCS7B02G006400	TraesCS7D02G103300	10.6034	15.986	10.7646	0.283862	0.42796	0.288177	24.5933	A	A,B	Paragon,Paragon	0.0248026	0.249402	DFO_b
PC_10	17192	TraesCS7A02G108600	TraesCS7B02G006600	TraesCS7D02G103500	39.4282	42.0296	62.5885	0.273719	0.291778	0.434503	26.4238	A	A,B	Paragon,Paragon	0.0766583	0.188839	Conserved
PC_10	17200	TraesCS7A02G110200	TraesCS7B02G008100	TraesCS7D02G105500	19.335	38.4606	26.7223	0.228768	0.455059	0.316173	34.2353	B	A,B	Paragon,Paragon	0.0239108	0.259839	DFO_b
PC_10	17211	TraesCS7A02G112800	TraesCS7B02G010500	TraesCS7D02G108200	4.11104	2.08016	2.60977	0.467112	0.236356	0.296532	35.9097	B	A,B	Paragon,Paragon	0.102913	0.294278	Uncategorised
PC_10	17272	TraesCS7A02G127700	TraesCS7B02G027600	TraesCS7D02G126300	25.2571	22.0532	21.4066	0.367552	0.320929	0.311519	9.00171	A	A	Charger	0.173173	0.0215654	Conserved
PC_10	17285	TraesCS7A02G129800	TraesCS7B02G029800	TraesCS7D02G128900	2.70094	2.16549	4.31867	0.294056	0.235761	0.470183	36.614	B	B	Charger	0.070619	0.0578736	Conserved
PC_10	17287	TraesCS7A02G130000	TraesCS7B02G030000	TraesCS7D02G129100	10.4206	7.46938	13.489	0.33209	0.238038	0.429872	28.777	A	A,B	Charger,Charger	0.131729	0.107294	Conserved
PC_10	17292	TraesCS7A02G130500	TraesCS7B02G030800	TraesCS7D02G129900	5.4246	10.8011	10.5513	0.202584	0.403373	0.394043	33.9985	A	A	Paragon	0.0176221	0.212207	DFO_b
PC_10	17314	TraesCS7A02G133200	TraesCS7B02G034000	TraesCS7D02G132700	7.92999	3.35784	8.05182	0.410038	0.173625	0.416337	41.5043	B	A,B	Paragon,Charger	0.131907	0.0444399	Conserved
PC_10	17315	TraesCS7A02G133300	TraesCS7B02G034400	TraesCS7D02G132900	28.8742	19.3805	30.4329	0.366947	0.246296	0.386756	22.8072	A	A,B,D	Paragon,Charger,HET	0.0776707	0.29132	DFO_b
PC_10	17328	TraesCS7A02G134700	TraesCS7B02G036100	TraesCS7D02G134300	7.9253	3.59381	12.5113	0.329802	0.149552	0.520645	55.6715	A	A,B	Paragon,Charger	0.0263785	0.0874681	Conserved
PC_10	17334	TraesCS7A02G136300	TraesCS7B02G037300	TraesCS7D02G136300	4.09239	11.6561	16.5892	0.126552	0.360449	0.513	58.3937	B	A,B	Paragon,Charger	0.0883852	0.429842	DFO_b
PC_10	17425	TraesCS7A02G156700	TraesCS7B02G060800	TraesCS7D02G157100	1.0884	1.55667	0.907733	0.30635	0.438153	0.255498	28.2809	B	B	Charger	0.100303	0.1094	Conserved
PC_10	17479	TraesCS7A02G166800	TraesCS7B02G071400	TraesCS7D02G167400	6.51543	7.25907	6.8438	0.316002	0.352069	0.331928	5.42232	A	A,B	Paragon,Charger	0.0218746	0.0102988	Conserved
PC_10	17492	TraesCS7A02G168300	TraesCS7B02G073100	TraesCS7D02G169200	11.38	15.3301	19.643	0.245507	0.330724	0.42377	26.748	A,B	A,B	Paragon,Charger	0.00266419	0.123562	Conserved
PC_10	17501	TraesCS7A02G169400	TraesCS7B02G074400	TraesCS7D02G170500	10.0609	3.46294	16.6464	0.333472	0.11478	0.551748	65.5453	A,B	A,B	Paragon,Charger	0.242846	0.0590133	DFO_a
PC_10	17523	TraesCS7A02G172900	TraesCS7B02G078200	TraesCS7D02G174200	23.3544	30.2219	37.0871	0.257594	0.333342	0.409064	22.7205	A	A	Paragon	0.0212941	0.277953	DFO_b
PC_10	18369	TraesCS2A02G242900	TraesCS7B02G204000	TraesCS7D02G299100	2.42336	2.63619	2.74663	0.310442	0.337706	0.351853	6.31469	A	A	Charger	0.196965	0.0170537	Conserved
PC_10	18610	TraesCS7A02G346200	TraesCS7B02G237000	TraesCS7D02G332900	8.04553	10.7607	6.9022	0.312952	0.418568	0.268479	23.1276	A	A	Paragon	0.0157498	0.0543936	Conserved
PC_10	18621	TraesCS7A02G344500	TraesCS7B02G238600	TraesCS7D02G335000	2.21577	5.21879	6.31101	0.161199	0.379671	0.45913	46.2829	A	A	Paragon	0.0129993	0.129976	Conserved
PC_10	18623	TraesCS7A02G344300	TraesCS7B02G238800	TraesCS7D02G335200	1.84824	0	0.0366264	0.980568	0	0.0194319	168.182	A	A	Paragon	0.023943	0.0171379	Conserved
PC_10	18635	TraesCS7A02G342900	TraesCS7B02G240100	TraesCS7D02G336500	5.77683	5.2479	3.8298	0.388893	0.353286	0.257821	20.3328	A	A	Paragon	0.0747792	0.00777518	Conserved
PC_10	18643	TraesCS7A02G341800	TraesCS7B02G241100	TraesCS7D02G337800	2.13055	28.5181	56.4945	0.0244488	0.327256	0.648296	93.5903	A	A	Paragon	0.0860207	0.544213	DFO_b
PC_10	18718	TraesCS7A02G340300	TraesCS7B02G251900	TraesCS7D02G347900	1.56248	1.91562	2.63007	0.255801	0.313616	0.430583	26.713	A	A	Paragon	0.0578935	0.26683	DFO_b
PC_10	18736	TraesCS7A02G372200	TraesCS7B02G255000	TraesCS7D02G350700	28.2189	43.3293	46.6939	0.238653	0.366446	0.394901	24.9662	A	A	Paragon	0.0381342	0.0440814	Conserved
PC_10	18771	TraesCS7A02G367600	TraesCS7B02G260900	TraesCS7D02G355200	7.81138	7.72306	8.99487	0.318451	0.31485	0.366699	8.68545	A	A	Paragon	0.0402842	0.118397	Conserved
PC_10	18798	TraesCS7A02G362900	TraesCS7B02G266300	TraesCS7D02G360200	24.5202	47.014	28.657	0.244734	0.469243	0.286023	35.8494	A	A	Paragon	0.00869633	0.0366853	Conserved
PC_10	18974	TraesCS7A02G386900	TraesCS7B02G289700	TraesCS7D02G383400	4.47742	7.6587	7.14946	0.232164	0.397121	0.370715	26.5813	A	A	Paragon	0.0422857	0.0757175	Conserved
PC_10	19005	TraesCS7A02G393600	TraesCS7B02G295600	TraesCS7D02G388900	2.41235	6.30339	5.62655	0.168199	0.439497	0.392305	43.4833	A	A	Paragon	0.0183427	0.0877695	Conserved
PC_10	19027	TraesCS7A02G396200	TraesCS7B02G298200	TraesCS7D02G391800	5.17725	1.33178	0.604846	0.727768	0.187209	0.0850235	103.617	A	A	Paragon	0.0429428	0.0357823	Conserved
PC_10	19045	TraesCS7A02G400700	TraesCS7B02G300800	TraesCS7D02G394500	0.137393	0.624547	2.85267	0.0380104	0.172784	0.789205	120.152	A	A	Paragon	0.0418044	0.200108	DFO_b
PC_10	19053	TraesCS7A02G402200	TraesCS7B02G302300	TraesCS7D02G396000	0.718657	2.70891	2.40846	0.123141	0.46417	0.412689	55.1527	A	A	Paragon	0.0684294	0.280082	DFO_b
PC_10	19056	TraesCS7A02G402500	TraesCS7B02G302600	TraesCS7D02G396300	4.56649	4.88123	3.22649	0.360298	0.385131	0.254571	20.7993	A	A,B	Paragon,Charger	0.0559768	0.249689	DFO_b
PC_10	19066	TraesCS7A02G404300	TraesCS7B02G303900	TraesCS7D02G397700	139.504	71.688	149.287	0.386995	0.198869	0.414136	35.1713	A,B	A,B	Paragon,Charger	0.0583329	0.0406706	Conserved
PC_10	19094	TraesCS7A02G408600	TraesCS7B02G308300	TraesCS7D02G401900	5.32191	10.2296	7.54742	0.230396	0.44286	0.326743	31.9156	A	A	Paragon	0.0269652	0.1063	Conserved
PC_10	19097	TraesCS7A02G409100	TraesCS7B02G308800	TraesCS7D02G402300	5.28844	24.7629	11.1034	0.128501	0.601702	0.269797	72.8744	B	A,B	Paragon,Charger	0.250917	0.0569374	DFO_a
PC_10	19101	TraesCS7A02G410000	TraesCS7B02G309400	TraesCS7D02G403200	68.3631	28.2066	97.5557	0.35216	0.145301	0.50254	53.8086	A,B	A,B	Paragon,Charger	0.120566	0.126877	Conserved
PC_10	19102	TraesCS7A02G410100	TraesCS7B02G309500	TraesCS7D02G403300	20.3843	31.9136	30.7698	0.245394	0.384188	0.370418	22.9404	A,B	A,B	Paragon,Charger	0.0625929	0.0438576	Conserved
PC_10	19111	TraesCS7A02G411800	TraesCS7B02G311000	TraesCS7D02G405000	2.60044	0.72906	0.685449	0.647689	0.181587	0.170724	81.6883	B	A,B	Paragon,Charger	0.240157	0.025766	DFO_a
PC_10	19114	TraesCS7A02G412100	TraesCS7B02G311400	TraesCS7D02G405300	0.330589	3.51248	3.86122	0.0429097	0.455912	0.501178	75.7591	A	B	Charger	0.129293	0.199492	Conserved
PC_10	19130	TraesCS7A02G415100	TraesCS7B02G315000	TraesCS7D02G408300	1.46314	1.22761	1.70016	0.333221	0.27958	0.387199	16.1429	B	B	Charger	0.065026	0.224799	DFO_b
PC_10	19131	TraesCS7A02G415200	TraesCS7B02G315100	TraesCS7D02G408400	14.2069	6.65133	20.7603	0.34136	0.159817	0.498823	50.8937	B	A,B	Paragon,Charger	0.131058	0.0847472	Conserved
PC_10	19134	TraesCS7A02G415800	TraesCS7B02G315800	TraesCS7D02G409100	3.519	8.3637	3.16211	0.233901	0.555919	0.21018	57.9389	A	A	Paragon	0.138943	0.0199618	Conserved
PC_10	19136	TraesCS7A02G416200	TraesCS7B02G316200	TraesCS7D02G409500	10.5515	3.76446	7.05237	0.493792	0.17617	0.330038	47.6509	A	A,B	Paragon,Charger	0.050054	0.0988352	Conserved
PC_10	19140	TraesCS7A02G416800	TraesCS7B02G316800	TraesCS7D02G409900	10.2457	12.3586	14.1158	0.279021	0.336563	0.384416	15.8315	A,B	A,B	Paragon,Charger	0.0338338	0.0881539	Conserved
PC_10	19155	TraesCS7A02G419400	TraesCS7B02G320000	TraesCS7D02G412200	35.4791	27.9819	44.5838	0.328374	0.258984	0.412642	23.0847	B	B	Charger	0.111349	0.0277017	Conserved
PC_10	19172	TraesCS7A02G422400	TraesCS7B02G322800	TraesCS7D02G414600	0.318708	8.25988	1.91028	0.0303854	0.78749	0.182125	120.169	A	A	Paragon	0.0520036	0.464994	DFO_b
PC_10	19177	TraesCS7A02G423100	TraesCS7B02G323600	TraesCS7D02G416000	5.35486	5.74631	4.18623	0.35028	0.375885	0.273835	15.928	A	A	Paragon	0.0125292	0.027348	Conserved
PC_10	19207	TraesCS7A02G429300	TraesCS7B02G329400	TraesCS7D02G421400	6.55599	15.5746	6.42334	0.2296	0.545446	0.224954	55.1128	A	A	Paragon	0.0848397	0.214674	DFO_b
PC_10	19216	TraesCS7A02G431600	TraesCS6B02G426300	TraesCS7D02G423400	23.3716	16.8073	17.3695	0.406121	0.292055	0.301824	18.9674	A	A	Paragon	0.0105811	0.0818013	Conserved
PC_10	19226	TraesCS7A02G435500	TraesCS7B02G335200	TraesCS7D02G426200	93.3655	49.4899	8.40933	0.617233	0.327174	0.0555935	84.2611	A	A	Paragon	0.0992983	0.0159363	Conserved
PC_10	19239	TraesCS7A02G439300	TraesCS7B02G338200	TraesCS7D02G429000	10.4701	10.8946	26.9391	0.216756	0.225544	0.557701	58.3072	A	A	Paragon	0.100053	0.120723	Conserved
PC_10	19247	TraesCS7A02G441500	TraesCS7B02G340200	TraesCS7D02G430800	6.73737	1.89172	10.5841	0.350664	0.0984595	0.550877	68.0118	B	B	Charger	0.00631393	0.211541	DFO_b
PC_10	19256	TraesCS7A02G443500	TraesCS7B02G342300	TraesCS7D02G432700	17.3272	31.1758	22.8567	0.242815	0.436882	0.320302	29.3063	A	A	Paragon	0.070149	0.108462	Conserved
PC_10	19270	TraesCS7A02G446200	TraesCS7B02G345700	TraesCS7D02G435800	2.6392	20.7203	0.967469	0.108489	0.851742	0.0397694	135.08	A	A	Paragon	0.0102926	0.0701936	Conserved
PC_10	19313	TraesCS7A02G454900	TraesCS7B02G355400	TraesCS7D02G443800	5.07817	3.87082	12.2787	0.239223	0.182348	0.578429	64.2467	B	B	Paragon	0.062111	0.080729	Conserved
PC_10	19362	TraesCS7A02G464300	TraesCS7B02G364800	TraesCS7D02G451900	9.19965	7.76709	7.01062	0.383681	0.323934	0.292385	13.9103	B	B	Paragon	0.0665511	0.174327	Conserved
PC_10	19367	TraesCS7A02G464800	TraesCS7B02G365300	TraesCS7D02G452500	0.121153	1.47394	1.02788	0.0461893	0.561935	0.391876	78.8429	B	B	Paragon	0.136443	0.157458	Conserved
PC_10	19372	TraesCS7A02G465500	TraesCS7B02G366500	TraesCS7D02G453000	5.8109	1.59357	3.02482	0.557171	0.152797	0.290032	61.6906	B	B	Paragon	0.0179169	0.129153	Conserved
PC_10	19388	TraesCS7A02G469800	TraesCS7B02G371900	TraesCS7D02G457200	2.83858	2.80183	2.72427	0.339353	0.33496	0.325687	2.09303	A	A	Paragon	0.0346218	0.39913	DFO_b
PC_10	19408	TraesCS7A02G474600	TraesCS7B02G376200	TraesCS7D02G461600	17.3492	0.200006	10.8911	0.610023	0.00703247	0.382945	91.3623	A	A	Paragon	0.00420458	0.080001	Conserved
PC_10	19416	TraesCS7A02G477300	TraesCS7B02G378900	TraesCS7D02G464800	3.28677	0.914274	3.36324	0.434512	0.120867	0.444621	55.2212	A	A	Paragon	0.00681298	0.0414518	Conserved
PC_10	19428	TraesCS7A02G479900	TraesCS7B02G382200	TraesCS7D02G467000	1.22948	1.78347	4.02963	0.174577	0.253241	0.572181	63.1664	A	A	Paragon	0.0865458	0.166522	Conserved
PC_10	19429	TraesCS7A02G480100	TraesCS7B02G382300	TraesCS7D02G467100	3.93221	3.18578	5.0615	0.322855	0.261569	0.415576	23.2608	B	A,B	Paragon,Paragon	0.0191457	0.11661	Conserved
PC_10	19446	TraesCS7A02G484300	TraesCS7B02G388000	TraesCS7D02G471700	2.87947	3.77776	3.51982	0.282937	0.371204	0.345859	13.634	A	A,B	Paragon,Paragon	0.123807	0.287971	Uncategorised
PC_10	19450	TraesCS7A02G485300	TraesCS7B02G388800	TraesCS7D02G472600	33.6495	49.646	71.7579	0.217019	0.320187	0.462795	37.0243	B	A,B	Paragon,Paragon	0.0338766	0.283915	DFO_b
[truncated: 43,010 more rows]

## Sheet: Table S3
Table S3. Summary of triad expression data in PxW F5 lines, homoeologs associated with change in triad expression and bias distance calculated between F5 lines and parental lines. In genotype column O if multiple values are shown they refer to multiple homoeologs as indicated in "homoeologs_with_SNPs" column N. In column R bias_distance_category: DFB = divergent from both parents, DFO_a = diverge…
[truncated: 20,492 more rows]

[truncated: 1 more sheets: Table S4]
